# Supplementary material for: Identification of purine biosynthesis as an NADH-sensing pathway to mediate energy stress
Source: Nat Commun. 2022 Nov 17;13:7031. doi: 10.1038/s41467-022-34850-0 (PMC9672040; doi:10.1038/s41467-022-34850-0)
Supplement: Supplementary file 4 — Supplementary Data 1 [file 41467_2022_34850_MOESM4_ESM.xlsx]

## Sheet: Sheet1
GeCKOV2 library										Brunello library
id	num	neg|score	neg|p-value	neg|fdr	neg|rank	neg|goodsgrna	neg|lfc			id	num	neg|score	neg|p-value	neg|fdr	neg|rank	neg|goodsgrna	neg|lfc
NOTCH2	4	6.1969e-08	2.4435e-07	0.00495	1	4	-0.61987			PSTK	4	3.36e-09	2.46e-07	0.00165	1	4	-4.3607
TKT	6	1.5754e-07	2.1991e-06	0.022277	2	5	-1.733			ANAPC11	4	3.89e-09	2.46e-07	0.00165	2	4	-5.3864
GIMAP5	5	5.6955e-06	2.4679e-05	0.139604	3	4	-0.76714			LSM11	4	4.38e-08	2.46e-07	0.00165	3	4	-5.1782
MYADML2	4	7.0008e-06	2.9077e-05	0.139604	4	4	-0.64856			TOP3A	4	8.16e-08	7.14e-06	0.003465	4	4	-3.2944
SUMO2	5	7.9984e-06	3.4453e-05	0.139604	5	4	-0.60748			TAF1C	4	1.1e-07	7.14e-06	0.003465	5	4	-3.6239
FAM151A	5	1.4457e-05	6.0354e-05	0.177511	6	4	-3.1689			FAU	4	1.46e-07	7.14e-06	0.003465	6	4	-4.741
HNRNPA2B1	5	1.477e-05	6.1331e-05	0.177511	7	4	-0.50448			SEPHS2	4	2.11e-07	7.14e-06	0.003465	7	4	-4.1717
RPIA	4	2.2696e-05	9.4074e-05	0.238243	8	2	-0.3705			RPP21	4	2.53e-07	7.14e-06	0.003465	8	4	-4.3856
WDR89	5	3.4165e-05	0.00015516	0.331188	9	4	-0.31881			ALDOA	4	5.36e-07	7.14e-06	0.003465	9	4	-4.7238
GCG	6	3.7735e-05	0.00021429	0.394689	10	4	-1.0926			TKT	4	5.66e-07	7.39e-06	0.003465	10	4	-4.0474
EIF3K	3	5.3866e-05	0.00016347	0.331188	11	2	-0.58101			PRMT1	4	8.2e-07	7.63e-06	0.003465	11	4	-3.528
DIP2A	6	5.593e-05	0.00030128	0.479844	12	6	-1.4616			TPI1	4	8.3e-07	7.63e-06	0.003465	12	4	-4.2156
HSD17B2	4	8.1995e-05	0.00033158	0.479844	13	2	-0.5038			GFM1	4	8.85e-07	7.63e-06	0.003465	13	4	-3.8571
C6	3	0.00010249	0.00031594	0.479844	14	1	0.080268			MVD	4	9.91e-07	7.63e-06	0.003465	14	4	-3.1488
CHSY3	5	0.00010379	0.00047672	0.643894	15	3	-0.28222			MAEA	4	1.09e-06	8.13e-06	0.003465	15	4	-3.0131
PHF15	4	0.00012987	0.00051973	0.649257	16	2	-0.21712			PGK1	4	1.26e-06	8.13e-06	0.003465	16	4	-5.2231
FAM131A	5	0.00013838	0.00064093	0.649257	17	5	-0.52723			LONP1	4	1.48e-06	8.13e-06	0.003465	17	3	-4.1884
ACSBG1	4	0.00015444	0.00061405	0.649257	18	2	-0.29049			HIRA	4	1.64e-06	8.13e-06	0.003465	18	4	-3.2689
ACAA2	4	0.00015526	0.00061747	0.649257	19	3	-0.55909			RPS18	4	2.3e-06	8.13e-06	0.003465	19	4	-5.8508
WDR65	6	0.00017219	0.00093756	0.709866	20	5	-0.84745			DDOST	4	2.4e-06	8.13e-06	0.003465	20	4	-5.2165
FBXO5	4	0.00023157	0.00089896	0.709866	21	4	-1.279			CD48	4	2.57e-06	8.13e-06	0.003465	21	3	-1.238
RNF145	5	0.00023914	0.0011238	0.714304	22	2	-0.0095876			SMNDC1	4	2.66e-06	8.13e-06	0.003465	22	4	-2.123
NFATC2IP	4	0.00024973	0.00095516	0.709866	23	3	-0.55314			MCM2	4	2.77e-06	8.13e-06	0.003465	23	3	-4.6283
RPE	4	0.0002554	0.00098106	0.709866	24	3	-0.7956			HUWE1	4	3.27e-06	8.13e-06	0.003465	24	4	-3.6269
PIK3R1	5	0.00026342	0.0012347	0.714304	25	3	-0.41711			RBM39	4	3.45e-06	8.13e-06	0.003465	25	4	-3.1072
TAS2R46	4	0.00030062	0.0011418	0.714304	26	1	0.13702			G6PD	4	3.59e-06	8.13e-06	0.003465	26	4	-2.9578
PRAMEF22	2	0.00031008	0.00060721	0.649257	27	2	-0.77669			RPL19	4	3.96e-06	8.13e-06	0.003465	27	4	-4.5199
PGLS	3	0.00032859	0.00096493	0.709866	28	3	-0.91019			DDX20	4	4.07e-06	8.13e-06	0.003465	28	4	-4.4829
DENND4B	3	0.00033077	0.00097128	0.709866	29	3	-2.5831			TUT1	4	4.39e-06	8.13e-06	0.003465	29	4	-4.8277
PGM5	6	0.00033979	0.0018201	0.768255	30	3	-0.33553			SF3B1	4	4.58e-06	8.13e-06	0.003465	30	4	-4.2497
TMEM136	3	0.00034845	0.0010314	0.714304	31	1	-0.11255			PRIM1	4	4.76e-06	8.13e-06	0.003465	31	4	-3.6052
LZTFL1	4	0.00035527	0.0013398	0.714304	32	4	-1.1037			ARMC7	4	5.35e-06	8.13e-06	0.003465	32	4	-4.5772
DFFA	4	0.00037775	0.0014282	0.74194	33	4	-0.75301			CARS	4	5.73e-06	8.13e-06	0.003465	33	4	-4.5252
TNF	3	0.00038944	0.0011438	0.714304	34	2	-2.1303			C10orf2	4	5.87e-06	8.62e-06	0.003465	34	4	-4.5521
MLEC	5	0.00039448	0.0018084	0.768255	35	2	-0.14446			LUC7L3	4	6.03e-06	8.62e-06	0.003465	35	4	-3.6438
MBOAT4	2	0.00042361	0.00083592	0.709866	36	2	-0.69459			CNOT1	4	6.22e-06	8.62e-06	0.003465	36	4	-4.0208
hsa-mir-19b-1	4	0.00044012	0.0016432	0.756638	37	4	-0.53491			DNAJC17	4	6.31e-06	8.62e-06	0.003465	37	4	-2.8359
UBE2J2	3	0.00044169	0.0012953	0.714304	38	2	-1.8502			NARS2	4	6.69e-06	8.62e-06	0.003465	38	4	-3.5625
GOLGA2	5	0.00044514	0.0020489	0.800301	39	3	-0.23031			SNRNP40	4	7.43e-06	8.62e-06	0.003465	39	4	-4.7407
SLC25A33	4	0.00044874	0.0016814	0.756986	40	2	0.13247			YARS2	4	7.85e-06	8.62e-06	0.003465	40	4	-4.1174
AVPI1	2	0.00045094	0.00089065	0.709866	41	1	-0.92781			USP39	4	7.85e-06	8.62e-06	0.003465	41	4	-2.5921
C9	5	0.00046598	0.0021417	0.800301	42	5	-0.76318			GATB	4	8.51e-06	8.62e-06	0.003465	42	4	-4.2553
PLEKHG3	5	0.00047274	0.0021745	0.800301	43	5	-0.35156			MRPS12	4	8.73e-06	8.62e-06	0.003465	43	4	-4.8658
CLEC11A	3	0.00052514	0.0015089	0.750181	44	3	-1.3911			EIF3CL	4	8.86e-06	8.62e-06	0.003465	44	4	-3.8659
ADAR	5	0.0005278	0.0024271	0.819554	45	3	-0.34428			GPN1	4	9.7e-06	8.62e-06	0.003465	45	4	-4.6314
OR1C1	3	0.00052835	0.0015181	0.750181	46	3	-0.41032			RSL1D1	4	9.82e-06	8.62e-06	0.003465	46	4	-4.0022
PKP2	3	0.00055338	0.0015934	0.756638	47	1	1.1813			UXS1	4	9.85e-06	8.62e-06	0.003465	47	4	-4.4929
RASSF9	3	0.00056228	0.0016139	0.756638	48	3	-1.0028			EIF2B3	4	9.87e-06	8.62e-06	0.003465	48	4	-3.9003
ZCCHC11	4	0.00057386	0.0021476	0.800301	49	3	-0.4021			CCDC84	4	9.88e-06	8.62e-06	0.003465	49	4	-2.8721
PGD	4	0.00058635	0.0021857	0.800301	50	4	-2.1893			RPS12	4	1.02e-05	8.62e-06	0.003465	50	4	-5.4336
PDXK	3	0.00059792	0.0017209	0.757964	51	3	-0.95952			MCM5	4	1.13e-05	2.83e-05	0.006482	51	4	-4.1443
G6PD	4	0.0006285	0.0023338	0.809951	52	2	-0.82638			PES1	4	1.29e-05	2.83e-05	0.006482	52	3	-4.5529
BTC	4	0.00063617	0.0023587	0.809951	53	3	-2.0556			PPIL1	4	1.34e-05	2.83e-05	0.006482	53	3	-3.289
ZNF449	2	0.00066186	0.0012968	0.714304	54	2	-0.73325			RPS16	4	1.44e-05	2.83e-05	0.006482	54	4	-2.7848
CHRNA3	2	0.00066953	0.0013095	0.714304	55	1	-0.27265			TTI1	4	1.59e-05	2.88e-05	0.006482	55	4	-3.7578
DLG2	4	0.00067593	0.002495	0.82868	56	4	-0.93964			RNPC3	4	1.6e-05	2.88e-05	0.006482	56	3	-4.0959
SLC15A4	4	0.00070622	0.0026109	0.849235	57	4	-0.36563			UQCRC1	4	1.71e-05	2.88e-05	0.006482	57	4	-2.8176
IAH1	3	0.00071731	0.0020547	0.800301	58	1	0.082271			PAFAH1B1	4	1.76e-05	2.88e-05	0.006482	58	4	-4.9303
PRKCZ	6	0.00073441	0.0038514	0.874092	59	4	-0.3343			PSMB4	4	1.9e-05	2.88e-05	0.006482	59	4	-3.827
IKZF5	5	0.00074263	0.0033815	0.854358	60	5	-0.43275			TALDO1	4	1.98e-05	2.88e-05	0.006482	60	4	-3.5624
CCDC102A	4	0.00078382	0.0028723	0.849235	61	4	-0.6072			POLR3E	4	1.99e-05	2.88e-05	0.006482	61	4	-4.688
UTRN	3	0.00079075	0.0022654	0.805194	62	2	-0.24111			ANAPC4	4	2.02e-05	2.88e-05	0.006482	62	4	-3.9543
PLD4	4	0.00080482	0.0029422	0.849235	63	3	-1.1927			RPL7	4	2.19e-05	2.93e-05	0.006482	63	4	-5.0594
CD2	4	0.00083004	0.0030321	0.849235	64	3	-0.93547			GINS2	4	2.23e-05	2.93e-05	0.006482	64	4	-5.1938
WASL	4	0.00084983	0.0031088	0.849235	65	4	-0.5502			ZC3H18	4	2.27e-05	2.93e-05	0.006482	65	4	-4.9109
PRMT6	5	0.00085385	0.003859	0.874092	66	2	-0.40366			KIAA1429	4	2.33e-05	2.93e-05	0.006482	66	4	-3.7579
CLEC19A	4	0.00087042	0.0031846	0.849235	67	4	-1.0058			NAA10	4	2.33e-05	2.93e-05	0.006482	67	4	-4.1775
GNB1L	5	0.00087687	0.0039567	0.880916	68	5	-1.1484			MRPS11	4	2.46e-05	3.03e-05	0.006482	68	3	-2.2581
BHMT2	4	0.00091166	0.0033244	0.854358	69	3	-0.71709			SLC27A1	4	2.59e-05	3.03e-05	0.006482	69	2	0.072491
GRIK1	3	0.00095605	0.0027237	0.849235	70	3	-1.3454			RPL17-C18orf32	4	2.61e-05	3.03e-05	0.006482	70	4	-4.6584
BTBD7	4	0.00096162	0.0035101	0.862877	71	4	-0.824			PFDN2	4	2.87e-05	3.03e-05	0.006482	71	4	-3.94
PEX6	3	0.00096283	0.0027399	0.849235	72	3	-1.7807			PDCD6IP	4	2.89e-05	3.03e-05	0.006482	72	4	-3.3353
RAD51B	5	0.00098485	0.0044444	0.892964	73	2	0.030726			PHB	4	2.92e-05	3.03e-05	0.006482	73	4	-4.0124
SLC14A1	5	0.0010476	0.0047176	0.901691	74	4	-0.26618			HSPA5	4	3e-05	3.03e-05	0.006482	74	4	-4.0617
DNAJB14	4	0.0010655	0.0038829	0.874092	75	1	0.0086534			EIF2B1	4	3.03e-05	3.03e-05	0.006482	75	4	-4.0547
CD27	3	0.0010834	0.0030898	0.849235	76	2	-0.71912			DDX54	4	3.16e-05	3.08e-05	0.006482	76	4	-4.5107
MAP3K9	4	0.001101	0.0040217	0.885654	77	4	-1.081			SFSWAP	4	3.16e-05	3.08e-05	0.006482	77	3	-3.0781
ALDH4A1	3	0.0011132	0.0031592	0.849235	78	3	-0.57168			FBL	4	3.23e-05	3.08e-05	0.006482	78	4	-4.2684
hsa-mir-3682	3	0.0011154	0.003166	0.849235	79	3	-1.3886			BRF1	4	3.34e-05	3.08e-05	0.006482	79	4	-3.125
PECR	5	0.0011241	0.0050455	0.929298	80	4	-1.0285			MRPL53	4	3.39e-05	3.08e-05	0.006482	80	4	-2.3302
PIGV	6	0.0011248	0.0055	0.929468	81	5	-0.56818			RPS28	4	3.42e-05	3.08e-05	0.006482	81	4	-4.3036
CYB561D1	6	0.0011267	0.0055074	0.929468	82	3	-0.27555			URB1	4	3.44e-05	3.08e-05	0.006482	82	4	-5.3486
FAM26E	4	0.0011277	0.0041087	0.892964	83	2	-0.701			TRAPPC11	4	3.48e-05	3.08e-05	0.006482	83	4	-4.4063
KLHL15	3	0.00113	0.0032056	0.849235	84	3	-0.62202			TYMS	4	3.54e-05	3.08e-05	0.006482	84	4	-4.9113
RNF122	4	0.0011633	0.0042416	0.892964	85	2	-0.56338			RPP30	4	3.62e-05	3.08e-05	0.006482	85	4	-4.3253
FEV	4	0.0011723	0.0042729	0.892964	86	2	-0.65907			TRMT5	4	3.64e-05	3.08e-05	0.006482	86	4	-4.4333
CCR5	3	0.0011879	0.0033737	0.854358	87	3	-0.39529			WDR5	4	3.66e-05	3.08e-05	0.006482	87	4	-3.4337
LGALS3BP	1	0.0012231	0.0012049	0.714304	88	1	-1.1672			VAC14	4	3.7e-05	3.08e-05	0.006482	88	4	-2.2709
CREB3L4	4	0.0012297	0.0044694	0.892964	89	4	-0.36542			ASS1	4	3.9e-05	3.08e-05	0.006482	89	4	-3.0688
GSS	3	0.0012499	0.003535	0.862877	90	2	-0.89549			SARS2	4	4.1e-05	3.08e-05	0.006482	90	4	-3.4736
ZNF804B	4	0.00125	0.0045363	0.892964	91	2	-0.24049			DHX30	4	4.26e-05	3.08e-05	0.006482	91	4	-2.9496
KCNJ4	4	0.0012506	0.0045397	0.892964	92	4	-0.94903			SNRNP25	4	4.41e-05	3.08e-05	0.006482	92	4	-5.2448
CD34	4	0.001284	0.0046551	0.901691	93	3	-0.27016			RBM8A	4	4.46e-05	3.13e-05	0.006482	93	4	-4.6335
TRABD	3	0.0012851	0.0036342	0.874092	94	3	-0.67053			ATP6V0C	4	4.71e-05	3.13e-05	0.006482	94	4	-3.9059
CPE	4	0.0012897	0.0046766	0.901691	95	3	-0.50673			PRPF19	4	4.72e-05	3.13e-05	0.006482	95	4	-4.8576
RAB41	3	0.0013502	0.0038111	0.874092	96	2	-1.4477			HAUS6	4	4.78e-05	3.13e-05	0.006482	96	4	-4.3672
CLASP2	4	0.0013711	0.0049527	0.929089	97	2	-0.36621			SLC16A1	4	5.1e-05	3.13e-05	0.006482	97	4	-2.2649
KLHL2	2	0.0013798	0.0026905	0.849235	98	2	-0.62446			NCAPD3	4	5.27e-05	6.18e-05	0.010573	98	4	-4.2377
IYD	5	0.0014008	0.0062531	0.929468	99	3	-0.42574			ITGAV	4	5.29e-05	6.18e-05	0.010573	99	4	-2.6162
LRRFIP2	4	0.0015283	0.0055079	0.929468	100	3	-0.43239			URI1	4	5.39e-05	6.23e-05	0.010573	100	3	-3.9549
TBX18	3	0.0015351	0.0043301	0.892964	101	3	-0.94835			RPL35A	4	5.52e-05	6.23e-05	0.010573	101	4	-3.931
ANKRD54	5	0.0015365	0.0068288	0.929468	102	1	0.11326			DPAGT1	4	5.53e-05	6.23e-05	0.010573	102	4	-4.3851
TNR	3	0.0015367	0.004335	0.892964	103	1	0.030875			RPL21	4	5.7e-05	6.23e-05	0.010573	103	4	-4.8385
C1orf194	4	0.0015447	0.0055557	0.929468	104	4	-0.36604			RCL1	4	5.71e-05	6.23e-05	0.010573	104	4	-4.7411
PNPLA5	2	0.001571	0.0030693	0.849235	105	1	-0.37373			NXF1	4	5.72e-05	6.23e-05	0.010573	105	3	-3.0702
ATMIN	3	0.0015744	0.0044459	0.892964	106	3	-0.37594			PGAM1	4	5.75e-05	6.23e-05	0.010573	106	4	-2.5118
PNRC1	3	0.0015776	0.0044552	0.892964	107	1	0.27537			CLP1	4	5.89e-05	6.28e-05	0.010573	107	4	-4.1119
SVOP	4	0.0015795	0.0056818	0.929468	108	4	-0.50219			SNRPD1	4	5.95e-05	6.28e-05	0.010573	108	4	-3.6977
C8orf33	4	0.0016127	0.005804	0.929468	109	4	-0.90431			PNPT1	4	5.98e-05	6.28e-05	0.010573	109	4	-5.1309
hsa-mir-548s	2	0.0016529	0.0032276	0.849235	110	2	-1.3158			HNRNPH1	4	6.07e-05	6.28e-05	0.010573	110	4	-2.9325
TCERG1	4	0.0016657	0.0059829	0.929468	111	4	-0.82811			SF1	4	6.13e-05	6.28e-05	0.010573	111	4	-5.2558
DPPA2	3	0.0017061	0.0048168	0.912048	112	3	-0.60592			PRPF3	4	6.14e-05	6.28e-05	0.010573	112	4	-2.8216
CLTA	4	0.0017154	0.0061564	0.929468	113	2	-0.44624			EEFSEC	4	6.3e-05	6.67e-05	0.010573	113	4	-4.5136
OR5AP2	5	0.0017412	0.0076911	0.929468	114	3	-0.55835			TLK2	4	6.52e-05	6.87e-05	0.010573	114	4	-3.0078
KIAA0146	2	0.0017471	0.0034157	0.854358	115	2	-0.50674			VRK1	4	6.63e-05	6.87e-05	0.010573	115	4	-3.106
KIAA1715	4	0.0017563	0.0063	0.929468	116	3	-0.6799			RFC2	4	6.84e-05	6.87e-05	0.010573	116	4	-4.0311
EIF4A2	6	0.0017617	0.0080154	0.929468	117	3	-0.15957			UQCRC2	4	6.96e-05	6.87e-05	0.010573	117	3	-3.6104
FCRLB	5	0.0017708	0.0078209	0.929468	118	5	-0.3253			HNRNPC	4	6.97e-05	6.87e-05	0.010573	118	4	-4.1358
PDS5A	4	0.0017722	0.0063577	0.929468	119	4	-1.207			UBA2	4	7.05e-05	6.87e-05	0.010573	119	4	-4.6504
ZCCHC10	4	0.0017732	0.0063597	0.929468	120	4	-0.82042			POLRMT	3	7.52e-05	7.76e-05	0.010982	120	3	-5.066
LY86	4	0.0017793	0.0063821	0.929468	121	4	-0.61756			NAPA	4	7.56e-05	6.92e-05	0.010573	121	4	-4.1732
SAMD4B	3	0.0017824	0.0050299	0.929298	122	1	0.95787			LRRC37A	4	7.61e-05	6.92e-05	0.010573	122	4	-4.22
KDELC1	5	0.0018082	0.0079807	0.929468	123	3	-0.47802			POLR3K	4	7.72e-05	6.92e-05	0.010573	123	4	-4.5744
ETFDH	6	0.0018701	0.0084361	0.929468	124	3	-0.090251			RPS5	4	7.83e-05	6.97e-05	0.010573	124	4	-2.5269
RASGRP1	5	0.0018763	0.0082817	0.929468	125	5	-0.31946			BUB3	4	7.96e-05	6.97e-05	0.010573	125	4	-4.3016
GPR133	5	0.0018777	0.0082854	0.929468	126	1	0.12299			FNBP4	4	8e-05	6.97e-05	0.010573	126	4	-1.6526
SORBS3	4	0.0018846	0.0067545	0.929468	127	2	-0.46672			AARS	4	8.14e-05	6.97e-05	0.010573	127	3	-4.027
PARK2	4	0.0018948	0.0067975	0.929468	128	4	-0.65644			TBC1D3H	4	8.21e-05	6.97e-05	0.010573	128	4	-4.6946
ZNF880	4	0.0019217	0.0068977	0.929468	129	4	-0.39449			ARCN1	4	8.45e-05	7.02e-05	0.010573	129	4	-3.4226
CROCC	4	0.0019335	0.0069368	0.929468	130	4	-0.93367			RARS	4	8.57e-05	7.31e-05	0.010573	130	4	-4.7019
IL22	4	0.0019392	0.0069529	0.929468	131	2	-0.11188			CDC123	4	8.58e-05	7.31e-05	0.010573	131	3	-4.8408
BSG	5	0.0019459	0.0085612	0.929468	132	3	-0.58028			IPO13	4	8.58e-05	7.31e-05	0.010573	132	4	-2.8955
hsa-mir-5680	2	0.0019533	0.0038214	0.874092	133	1	-0.30411			RPS3A	4	8.67e-05	7.31e-05	0.010573	133	4	-4.196
FXYD1	4	0.0019609	0.0070238	0.929468	134	4	-1.1953			RPS17	4	8.72e-05	7.31e-05	0.010573	134	4	-4.4293
EIF3E	3	0.0019871	0.00559	0.929468	135	1	-0.069301			ELAC2	4	9.18e-05	7.31e-05	0.010573	135	3	-2.1548
NUP210L	4	0.0019968	0.0071606	0.929468	136	2	-0.62219			KIF11	4	9.37e-05	7.31e-05	0.010573	136	4	-3.655
SLC35D2	5	0.0020141	0.0088549	0.930208	137	4	-0.41319			RFC3	4	9.65e-05	7.36e-05	0.010573	137	4	-4.67
LCE2A	3	0.0020211	0.0056828	0.929468	138	3	-0.96903			LSM5	4	9.7e-05	7.36e-05	0.010573	138	4	-4.108
FAM167A	3	0.0020262	0.0056945	0.929468	139	2	-0.76762			CDC16	4	9.95e-05	7.36e-05	0.010573	139	4	-4.9336
CRLF3	3	0.0020325	0.0057116	0.929468	140	2	-1.0018			KARS	4	0.00010166	7.36e-05	0.010573	140	4	-3.6478
RMI1	5	0.0020631	0.0090597	0.930568	141	4	-0.48661			RPL23A	4	0.00010246	7.36e-05	0.010573	141	4	-3.9272
PGLYRP1	4	0.0021062	0.0075697	0.929468	142	3	-0.74383			EEF1G	4	0.0001042	7.51e-05	0.010709	142	4	-3.9137
RUVBL1	3	0.002119	0.0059369	0.929468	143	3	-2.1466			WDR33	4	0.00010634	0.00011794	0.015159	143	4	-2.8556
DSTYK	4	0.0021253	0.00764	0.929468	144	3	-0.56259			MRPL17	4	0.00010871	0.00011794	0.015159	144	3	-2.3332
EIF1B	5	0.0021506	0.0094384	0.934724	145	3	-0.20541			USP17L24	4	0.00010991	0.00011794	0.015159	145	4	-1.8312
NT5C3A	3	0.0021509	0.0060229	0.929468	146	1	0.001272			RABGGTB	4	0.00011047	0.00011794	0.015159	146	4	-4.6132
FAM222A	1	0.0021798	0.0021676	0.800301	147	1	-1.1458			SLC25A19	4	0.00011135	0.00011794	0.015159	147	4	-1.4186
ATP8B2	4	0.0022121	0.0079528	0.929468	148	3	-0.73171			ATP5D	4	0.00011261	0.00011794	0.015159	148	4	-2.7833
POLA1	1	0.0022344	0.0022121	0.800301	149	1	-1.1716			SMU1	4	0.00011409	0.00011843	0.015159	149	4	-4.1223
ID3	4	0.0022647	0.0081478	0.929468	150	3	-0.41236			ESPL1	4	0.00011489	0.00011843	0.015159	150	4	-3.4555
C1orf61	3	0.0022737	0.0063582	0.929468	151	2	-0.15375			SPATA5	4	0.00011622	0.00011843	0.015159	151	4	-3.8062
SEMA4G	3	0.0022791	0.0063728	0.929468	152	3	-0.26239			DDX52	4	0.00011634	0.00011843	0.015159	152	4	-3.7425
CTDSPL2	4	0.0022834	0.008205	0.929468	153	3	-0.49045			FARSA	4	0.0001168	0.00011843	0.015159	153	4	-3.7359
FUK	5	0.002287	0.010012	0.935415	154	1	0.48979			MRPL51	4	0.00012057	0.00012089	0.015159	154	4	-2.6547
PRSS27	5	0.0022911	0.010027	0.935415	155	3	-0.42018			POTED	4	0.00012511	0.00012089	0.015159	155	4	-3.2551
OR5F1	3	0.0023146	0.006475	0.929468	156	1	0.36206			PRMT5	4	0.00012786	0.00012139	0.015159	156	4	-3.8558
SLC26A5	3	0.0023176	0.0064867	0.929468	157	3	-0.4795			COX17	4	0.00012901	0.00012139	0.015159	157	4	-3.6455
EGFLAM	4	0.0023219	0.0083442	0.929468	158	4	-1.0855			RSPO1	4	0.00012955	0.00012139	0.015159	158	4	-1.8809
C17orf49	3	0.0023519	0.0065796	0.929468	159	3	-0.95564			TBC1D3B	4	0.00013283	0.00012139	0.015159	159	4	-4.0445
INPPL1	4	0.0023905	0.0085822	0.929468	160	2	-0.3041			PSMG3	4	0.0001332	0.00012139	0.015159	160	4	-4.6876
WNT8A	5	0.0023912	0.010445	0.935415	161	3	-0.30368			ZNF174	4	0.00013698	0.00017211	0.016875	161	4	-3.0358
RER1	6	0.0024094	0.010551	0.935415	162	4	-0.50325			OR4F3	4	0.00013958	0.0001726	0.016875	162	4	-3.7879
REN	4	0.0024304	0.0087166	0.929468	163	3	-0.41327			BARD1	4	0.00014001	0.0001726	0.016875	163	4	-4.6229
DNAJC4	5	0.0024572	0.010695	0.935415	164	2	0.082271			PPP4C	4	0.00014055	0.0001726	0.016875	164	4	-4.6219
UCP1	4	0.0024804	0.008896	0.930208	165	3	-0.70289			CENPW	4	0.00014604	0.0001726	0.016875	165	4	-3.9177
NT5C1A	6	0.0025033	0.010926	0.935415	166	4	-0.34055			RPL6	4	0.00015132	0.0001726	0.016875	166	4	-3.5706
COLGALT2	3	0.0025245	0.0070414	0.929468	167	3	-0.3568			NCBP1	4	0.00015255	0.0001726	0.016875	167	4	-3.6692
HES5	4	0.0025384	0.0090905	0.930568	168	4	-0.55594			UQCR10	4	0.00015287	0.0001726	0.016875	168	4	-3.3708
NUDT14	4	0.0025395	0.0090944	0.930568	169	2	-0.56699			DHPS	4	0.00015553	0.0001726	0.016875	169	4	-5.2042
GAS1	3	0.0025589	0.0071259	0.929468	170	3	-0.55223			PARS2	4	0.00015965	0.00017309	0.016875	170	4	-5.2241
RSC1A1	5	0.0025762	0.011187	0.936983	171	4	-0.39669			RAD9A	4	0.00016231	0.00017309	0.016875	171	4	-4.2651
SLC8A1	3	0.0025897	0.0072129	0.929468	172	3	-1.8616			EXOSC7	4	0.00016362	0.00017309	0.016875	172	4	-2.8096
CEACAM7	4	0.0026052	0.0093177	0.934724	173	3	-0.36884			CDT1	4	0.00016448	0.00017309	0.016875	173	4	-2.3015
SYTL4	5	0.0026344	0.011391	0.936983	174	2	0.18487			NUP155	4	0.00016753	0.00017309	0.016875	174	4	-4.2654
NDST4	2	0.0026631	0.0052249	0.929468	175	2	-0.77863			WDR18	4	0.00016889	0.00017309	0.016875	175	4	-3.7449
CHIT1	4	0.0026653	0.0095015	0.934724	176	2	-0.33271			DNAJC8	4	0.00017097	0.00017309	0.016875	176	4	-3.4392
PRUNE2	5	0.0026799	0.011538	0.936983	177	4	-0.58458			METAP2	4	0.00017199	0.00017309	0.016875	177	4	-2.0901
TCN1	5	0.0026962	0.011587	0.936983	178	2	0.21088			NAE1	4	0.00017214	0.00017358	0.016875	178	4	-4.3136
MYH11	4	0.0027032	0.0096237	0.934724	179	1	0.041747			POP1	4	0.00017595	0.00017358	0.016875	179	4	-3.3545
XCL2	2	0.0027723	0.0054199	0.929468	180	1	-0.37858			C12orf45	4	0.00017718	0.00017358	0.016875	180	4	-5.0831
TAF2	5	0.0027828	0.01186	0.936983	181	3	-0.38757			RPS23	4	0.0001838	0.00017358	0.016875	181	4	-4.4742
FES	3	0.0028058	0.0078042	0.929468	182	3	-0.79443			FOXD4L1	4	0.00018742	0.00017358	0.016875	182	4	-2.2955
C6orf70	4	0.0028123	0.0099995	0.935415	183	2	-0.21386			SRSF5	4	0.00018761	0.00017358	0.016875	183	4	-2.7701
TMEM125	4	0.0028289	0.01006	0.935415	184	4	-0.40687			SMN1	4	0.00018934	0.00017358	0.016875	184	4	-3.062
STMN4	5	0.0028325	0.012017	0.936983	185	2	-0.18969			RPP14	4	0.00018956	0.00017358	0.016875	185	3	-2.4889
PRDX5	4	0.0028464	0.010115	0.935415	186	4	-0.65601			DPM1	4	0.00019343	0.00017358	0.016875	186	4	-2.4795
TRIM41	3	0.0028467	0.0079137	0.929468	187	1	-0.076089			CTC1	4	0.0001974	0.00017358	0.016875	187	4	-4.0609
GAGE2A	1	0.0028631	0.0028308	0.849235	188	1	-0.53814			PLK1	4	0.00019915	0.00017358	0.016875	188	4	-4.4138
TIPRL	4	0.0028714	0.010197	0.935415	189	4	-0.88787			PSMB3	4	0.00019922	0.00017358	0.016875	189	4	-3.6984
ZRANB1	4	0.0028754	0.01021	0.935415	190	3	-0.45062			C1orf109	4	0.000206	0.00017408	0.016875	190	4	-4.0959
TUFT1	5	0.0028949	0.012218	0.936983	191	3	-1.2162			TEX38	4	0.00021003	0.00017408	0.016875	191	3	-1.374
TCP11L1	5	0.0029024	0.012245	0.936983	192	3	-0.41802			WDR43	4	0.00021004	0.00017408	0.016875	192	4	-3.4644
PPIAL4D	3	0.0029357	0.0081615	0.929468	193	2	-0.43404			SNRNP35	4	0.00021072	0.00017408	0.016875	193	4	-3.2861
C11orf57	4	0.0029385	0.01043	0.935415	194	4	-0.80455			DPH3	4	0.00021122	0.00017408	0.016875	194	4	-3.3393
TMEM110	4	0.0029759	0.01055	0.935415	195	1	-0.19557			RPS4X	4	0.00021136	0.00017408	0.016875	195	4	-4.8285
DRP2	5	0.0029828	0.012475	0.936983	196	4	-0.50992			ARL2	4	0.000213	0.00017408	0.016875	196	4	-5.2808
NPHS1	5	0.0029901	0.012497	0.936983	197	4	-0.68722			DTYMK	4	0.0002183	0.00017408	0.016875	197	4	-3.8531
CES4A	3	0.0029933	0.0083139	0.929468	198	3	-0.52508			RPS27	4	0.00021961	0.00017408	0.016875	198	4	-4.8817
ABL1	3	0.0030104	0.0083609	0.929468	199	1	0.15016			LIAS	4	0.00022148	0.00017408	0.016875	199	4	-4.2393
PKMYT1	4	0.0030466	0.010791	0.935415	200	3	-1.6159			ZC3H13	4	0.00022718	0.00017408	0.016875	200	4	-2.0988
MED11	3	0.0030658	0.0085109	0.929468	201	3	-1.5711			HSPA9	4	0.00022756	0.00017408	0.016875	201	4	-4.5103
METTL10	3	0.0030676	0.0085143	0.929468	202	2	-0.55835			C19orf40	4	0.00022843	0.00017408	0.016875	202	4	-2.4343
PIAS3	5	0.0030746	0.012765	0.936983	203	4	-0.39988			RMI2	4	0.00023249	0.00017408	0.016875	203	4	-2.0807
SPAM1	4	0.0030884	0.010931	0.935415	204	3	-0.33581			PIK3C3	4	0.00023317	0.00017408	0.016875	204	4	-1.5589
PDSS2	3	0.0030922	0.0085842	0.929468	205	1	0.20825			PRPF31	4	0.00023333	0.00017408	0.016875	205	4	-4.15
KPNA5	4	0.003101	0.010976	0.935415	206	3	-0.84836			RPA1	4	0.00023742	0.00017457	0.016875	206	4	-3.3847
EXOC3	4	0.0031042	0.010989	0.935415	207	3	-0.37958			POLR1B	3	0.00023874	0.00011942	0.015159	207	3	-4.812
TUBD1	5	0.0031052	0.012854	0.936983	208	2	-0.055698			ANKRD20A3	4	0.00024403	0.00017457	0.016875	208	3	-2.8139
CSTF2	3	0.0031167	0.0086531	0.929468	209	3	-0.32422			WARS2	4	0.00024711	0.00024105	0.018649	209	3	-1.4657
hsa-mir-197	2	0.0031204	0.0060962	0.929468	210	2	-1.3296			HAUS5	4	0.00025008	0.00024154	0.018649	210	4	-3.6321
ATG4B	6	0.0031291	0.013334	0.936983	211	3	-0.031436			PHF5A	4	0.00025155	0.00024154	0.018649	211	4	-3.861
PLAC4	3	0.0031331	0.0086995	0.929468	212	2	-0.37135			CENPM	4	0.00025508	0.00024253	0.018649	212	4	-4.2721
EGLN3	5	0.0031395	0.012965	0.936983	213	4	-0.28172			SRBD1	4	0.00026105	0.00024253	0.018649	213	4	-3.4639
STAM	5	0.0031612	0.01303	0.936983	214	3	-0.39013			OXSM	4	0.0002649	0.00024302	0.018649	214	4	-1.5915
DMXL2	5	0.0031678	0.01305	0.936983	215	4	-0.38494			DHODH	4	0.0002663	0.00024302	0.018649	215	4	-4.1706
PBXIP1	4	0.0031941	0.011316	0.936983	216	1	-0.13421			SNRPF	4	0.00026684	0.00024302	0.018649	216	4	-4.9108
hsa-mir-6852	2	0.0032298	0.0063005	0.929468	217	2	-1.8114			LARS	4	0.00026738	0.00024302	0.018649	217	4	-4.3023
EXTL2	6	0.0032301	0.01371	0.936983	218	3	-0.088161			NBN	4	0.00026934	0.00024302	0.018649	218	4	-2.0489
PKHD1L1	4	0.0032592	0.011545	0.936983	219	4	-0.58776			SRP54	4	0.00026988	0.00024302	0.018649	219	4	-4.8752
MTMR12	5	0.0032937	0.013444	0.936983	220	3	-0.26728			NIP7	4	0.00027021	0.00024302	0.018649	220	4	-3.7428
RIIAD1	4	0.0033155	0.011726	0.936983	221	4	-0.71481			RPL27	4	0.00027109	0.00024302	0.018649	221	4	-4.798
OR11H2	4	0.0033577	0.011869	0.936983	222	2	-1.2443			NOC4L	4	0.00027339	0.00024351	0.018649	222	4	-4.3873
NPTN	6	0.0033577	0.014185	0.936983	223	3	-0.2499			CCT7	4	0.00027749	0.000244	0.018649	223	4	-4.2341
LSMEM1	5	0.003376	0.013705	0.936983	224	3	-0.41559			VPS33A	4	0.00027755	0.000244	0.018649	224	3	-2.3569
NECAP2	2	0.0034	0.0066089	0.929468	225	1	-0.4747			MRPS17	4	0.00027871	0.000244	0.018649	225	4	-2.1263
AIM2	4	0.003407	0.012036	0.936983	226	4	-0.34408			TRMT112	4	0.00027976	0.000244	0.018649	226	4	-3.9112
CPA4	2	0.0034109	0.0066328	0.929468	227	2	-0.64094			SRSF7	4	0.0002864	0.0002445	0.018649	227	4	-4.4027
LCE1F	4	0.0034118	0.012048	0.936983	228	3	-1.1247			EARS2	4	0.00029059	0.0002445	0.018649	228	4	-3.4124
MRFAP1L1	4	0.0034122	0.012052	0.936983	229	1	-0.056821			RPS11	4	0.00029064	0.0002445	0.018649	229	4	-4.4589
CNGB3	4	0.0034127	0.012054	0.936983	230	4	-0.50801			NAA50	4	0.00029174	0.0002445	0.018649	230	4	-4.1258
ABL2	3	0.0034195	0.0094585	0.934724	231	2	-0.32013			NDUFB10	4	0.00029238	0.0002445	0.018649	231	4	-1.4797
SMPDL3B	5	0.0034259	0.013864	0.936983	232	3	-0.22904			RPL17	4	0.0002954	0.0002445	0.018649	232	4	-4.8557
LHX5	3	0.0034658	0.009589	0.934724	233	3	-0.56568			CCT2	4	0.00029751	0.00024499	0.018649	233	4	-4.5165
TXNL1	3	0.0034832	0.0096349	0.934724	234	2	-0.47902			RPE	4	0.00029769	0.00024499	0.018649	234	4	-4.0191
SH2D2A	3	0.0035013	0.0096852	0.934724	235	1	0.024578			RPL29	4	0.0002988	0.00024499	0.018649	235	4	-3.5897
PHOX2A	3	0.0035024	0.0096887	0.934724	236	2	-0.40879			RPL24	4	0.00030247	0.00024499	0.018649	236	4	-4.7052
KRTAP19-8	2	0.0035637	0.0069397	0.929468	237	1	-0.37917			NCAPG	4	0.00030533	0.00024499	0.018649	237	4	-3.7756
FCRL1	4	0.0036023	0.012692	0.936983	238	3	-0.57157			NBPF20	4	0.00030842	0.00024499	0.018649	238	4	-3.4873
ZDHHC16	3	0.0036099	0.0099838	0.935415	239	2	-0.64274			CEP85	4	0.00030882	0.00024499	0.018649	239	4	-2.3137
MTUS2	4	0.0036464	0.012843	0.936983	240	3	-0.43309			LOC101060389	4	0.00031515	0.00024548	0.018649	240	4	-4.0469
C7orf61	4	0.0036503	0.012857	0.936983	241	2	5.1404e-06			PHB2	4	0.000316	0.00024548	0.018649	241	4	-3.7287
IL20	5	0.0036504	0.014563	0.936983	242	3	-0.1027			EIF1AX	4	0.00032184	0.00024548	0.018649	242	4	-4.9941
UBE2D3	5	0.0036645	0.014607	0.936983	243	3	-0.48295			HNRNPK	4	0.00032525	0.00024548	0.018649	243	4	-4.0925
ZDHHC6	4	0.0036848	0.012965	0.936983	244	1	0.050652			RPS15A	4	0.00032544	0.00024548	0.018649	244	4	-4.8443
CCDC62	3	0.003699	0.010229	0.935415	245	3	-0.53902			DDX55	4	0.00032553	0.00024548	0.018649	245	4	-3.9173
hsa-mir-7-1	3	0.0037113	0.010266	0.935415	246	3	-0.75285			PKMYT1	4	0.00032683	0.00024548	0.018649	246	4	-3.8905
ZBTB33	4	0.0037328	0.013138	0.936983	247	2	-0.57821			RCC1	4	0.00033592	0.00024597	0.018649	247	4	-4.4772
FAT4	5	0.0037955	0.015004	0.936983	248	4	-0.45782			TARS2	4	0.00033792	0.00025041	0.018649	248	4	-3.3216
IL3	2	0.0038064	0.0073874	0.929468	249	2	-1.2257			CDC73	4	0.0003464	0.0002509	0.018649	249	4	-2.3481
hsa-mir-6769b	2	0.0038149	0.0074025	0.929468	250	2	-1.4085			PGD	4	0.0003501	0.0002509	0.018649	250	4	-4.1666
hsa-mir-4691	1	0.0038197	0.003749	0.874092	251	1	-4.4391			TRIAP1	4	0.00037139	0.0002573	0.018649	251	4	-4.0599
IL1RN	4	0.0038243	0.01344	0.936983	252	3	-0.43909			ANKRD20A1	4	0.00037236	0.0002573	0.018649	252	4	-3.0241
SYT2	3	0.0038694	0.010692	0.935415	253	2	-0.2443			ORAOV1	4	0.00037417	0.0002573	0.018649	253	4	-3.5058
CHD7	5	0.0038735	0.015251	0.936983	254	2	-0.20373			DDX23	4	0.0003799	0.00025779	0.018649	254	3	-3.0276
HNRNPAB	4	0.0038925	0.013666	0.936983	255	2	-0.29398			GTF3C3	4	0.00038133	0.00025779	0.018649	255	4	-2.9308
DEFB115	5	0.0038942	0.015316	0.936983	256	2	-0.55835			LSM4	4	0.00038232	0.00025779	0.018649	256	4	-3.5268
KIAA1217	5	0.0039073	0.015362	0.936983	257	3	-0.48651			MYH9	4	0.00038534	0.00025779	0.018649	257	4	-3.2802
TMEM55B	3	0.0039322	0.010855	0.935415	258	3	-0.49809			POLE2	4	0.00039003	0.00025828	0.018649	258	4	-4.4131
HIST3H3	5	0.0039326	0.015437	0.936983	259	4	-1.1762			PLEC	4	0.0003906	0.00025828	0.018649	259	4	-3.5681
NUDT2	5	0.0039338	0.015441	0.936983	260	4	-0.42324			ATP6V0B	4	0.00039224	0.00025828	0.018649	260	4	-4.6905
GREB1	2	0.0039477	0.0076654	0.929468	261	2	-0.63455			PELP1	4	0.00039248	0.00025828	0.018649	261	4	-4.7461
WDTC1	5	0.0039734	0.015563	0.936983	262	4	-0.9078			ACTL6A	4	0.00039434	0.00025828	0.018649	262	3	-1.9583
TMEM234	3	0.0039742	0.010981	0.935415	263	3	-0.26056			TRIP13	4	0.00039473	0.00025828	0.018649	263	2	-2.2901
DUSP16	4	0.0040144	0.01408	0.936983	264	3	-0.72044			SFPQ	4	0.0003948	0.00025828	0.018649	264	4	-4.2673
C1orf228	3	0.0040329	0.011155	0.936983	265	2	-0.34742			POLR2E	4	0.00039523	0.00025828	0.018649	265	4	-5.3669
hsa-mir-6772	2	0.0040514	0.0078643	0.929468	266	2	-0.66293			RPLP0	4	0.00039829	0.00025828	0.018649	266	4	-3.5404
MCL1	4	0.0040572	0.014224	0.936983	267	4	-0.59984			LARS2	4	0.00039973	0.00025828	0.018649	267	4	-2.9092
OR4K15	3	0.0040738	0.011249	0.936983	268	2	-0.38162			PRC1	4	0.00040446	0.00025828	0.018649	268	4	-3.1751
TMEM81	3	0.0040852	0.011282	0.936983	269	3	-1.28			UBR4	4	0.00040546	0.00025828	0.018649	269	4	-2.8222
CA5B	4	0.0041018	0.014375	0.936983	270	3	-0.7635			INTS4	4	0.00040847	0.00025828	0.018649	270	4	-3.5444
HIST1H4G	6	0.0041021	0.017003	0.936983	271	4	-0.74909			SLC39A9	4	0.0004151	0.00025828	0.018649	271	3	-2.8604
SLC26A1	4	0.0041333	0.014481	0.936983	272	4	-0.33174			MPI	4	0.0004161	0.00025878	0.018649	272	4	-3.6025
ZDHHC11	5	0.0041492	0.016101	0.936983	273	4	-1.0655			OTUD5	4	0.00041854	0.00025878	0.018649	273	4	-2.1038
RC3H1	5	0.0041519	0.016108	0.936983	274	4	-0.96364			XAB2	4	0.00042143	0.00025878	0.018649	274	4	-4.6154
DMC1	2	0.0041564	0.0080701	0.929468	275	2	-0.6602			GNB2	4	0.00042264	0.00025878	0.018649	275	3	-2.4733
TP53INP2	3	0.004231	0.011684	0.936983	276	2	-0.6686			LIPT1	4	0.0004254	0.00025878	0.018649	276	4	-2.188
CARD18	5	0.0042701	0.016497	0.936983	277	4	-0.30831			TUBA1C	4	0.00042761	0.00025878	0.018649	277	3	-4.8225
TBC1D10C	4	0.0042732	0.014938	0.936983	278	4	-0.59052			ILF2	4	0.00042817	0.00025878	0.018649	278	4	-2.5348
GPR123	4	0.0042843	0.014981	0.936983	279	2	-0.0077194			CWC22	4	0.00043469	0.00025878	0.018649	279	4	-4.328
SPAG5	4	0.0042974	0.015024	0.936983	280	3	-0.69855			SPATA5L1	4	0.00045002	0.0041707	0.12784	280	4	-4.5733
SCAMP3	5	0.0043246	0.016654	0.936983	281	4	-0.67439			RPS10	4	0.00045403	0.0041707	0.12784	281	4	-4.6563
MYBPH	5	0.0043315	0.016677	0.936983	282	3	-0.41117			IST1	4	0.00045484	0.0041707	0.12784	282	4	-4.1145
NT5C2	4	0.0043388	0.015159	0.936983	283	1	-0.1022			SNUPN	4	0.00045623	0.0041707	0.12784	283	4	-2.6751
SCN3A	6	0.0043679	0.018012	0.940682	284	5	-0.35188			PREB	4	0.00045921	0.0041707	0.12784	284	4	-3.9923
PDZK1IP1	6	0.0043744	0.018042	0.940682	285	4	-0.21961			RPL10	4	0.00046707	0.0041712	0.12784	285	4	-3.8123
NARF	5	0.0043751	0.016824	0.936983	286	3	-0.2817			KRTAP5-6	4	0.00047319	0.0041712	0.12784	286	4	-2.4373
CTSL1	2	0.0043814	0.0085055	0.929468	287	2	-0.81257			TCP11	4	0.00048497	0.0041732	0.12784	287	3	-2.1822
LOC728819	5	0.0043955	0.016892	0.936983	288	3	-0.28496			NAT10	4	0.00048534	0.0041732	0.12784	288	3	-4.7677
RBM11	4	0.0044898	0.015643	0.936983	289	2	-0.31526			PSMD14	4	0.00048714	0.0041737	0.12784	289	4	-3.5101
GUCA2B	3	0.0044898	0.012422	0.936983	290	2	-0.54107			ASH2L	4	0.00049221	0.0041737	0.12784	290	3	-1.285
FAM3B	4	0.0045022	0.015686	0.936983	291	2	-0.4623			UBA6	4	0.0004938	0.0041737	0.12784	291	4	-2.5716
NOTO	3	0.0045235	0.012519	0.936983	292	1	0.19585			RPS20	4	0.00049397	0.0041737	0.12784	292	4	-4.8679
SLC7A4	5	0.0045267	0.0173	0.936983	293	3	-0.71044			PMPCB	4	0.00049984	0.0041737	0.12784	293	4	-2.4468
SLC12A2	5	0.0045358	0.017328	0.936983	294	4	-0.55338			NARFL	4	0.00050148	0.0041737	0.12784	294	4	-3.364
HELT	2	0.0045457	0.0088134	0.930208	295	1	-0.38988			SCAP	4	0.00050383	0.0041737	0.12784	295	4	-1.8024
FRMD6	4	0.004552	0.015859	0.936983	296	4	-1.509			FAM129B	4	0.00051066	0.0041737	0.12784	296	4	-4.2389
NFX1	3	0.0045549	0.012613	0.936983	297	2	-0.5459			WDR75	4	0.00052024	0.0041742	0.12784	297	4	-4.2439
MSANTD2	4	0.0045722	0.015921	0.936983	298	2	-0.26941			GRPEL1	4	0.00053838	0.0041766	0.12784	298	4	-4.0398
PRSS37	4	0.0045766	0.015934	0.936983	299	2	-0.12728			RPL15	4	0.00054156	0.0041766	0.12784	299	4	-3.8715
NEK3	6	0.0045935	0.018877	0.943812	300	5	-0.62047			PUS7	4	0.00054401	0.0041766	0.12784	300	2	0.0060057
SLAMF9	2	0.0046002	0.0089072	0.930208	301	2	-0.71201			MRPS35	4	0.00054515	0.0041766	0.12784	301	3	-3.743
PLA2G1B	6	0.0046193	0.018974	0.943812	302	4	-0.87315			CENPC	4	0.00055312	0.0041766	0.12784	302	4	-3.8469
DKK2	4	0.0046246	0.016097	0.936983	303	3	-0.28764			DYNC1I2	4	0.00055544	0.0041766	0.12784	303	4	-3.7016
ELL2	2	0.0046384	0.0089791	0.930568	304	2	-2.0567			PPP2CA	4	0.00055555	0.0041766	0.12784	304	4	-2.8995
hsa-mir-138-1	3	0.0046467	0.012855	0.936983	305	3	-0.22477			PMVK	4	0.00056196	0.0041766	0.12784	305	4	-2.4335
WRB	4	0.0046544	0.016195	0.936983	306	4	-0.60765			PSMB5	4	0.00056727	0.0041766	0.12784	306	4	-2.9613
KIAA1210	6	0.0046753	0.019199	0.943812	307	3	-0.32198			NEDD8	4	0.00056791	0.0041766	0.12784	307	4	-4.6622
NR1I2	4	0.0046779	0.016277	0.936983	308	4	-0.71145			YARS	4	0.00056994	0.0041766	0.12784	308	4	-3.8254
SYT1	3	0.0046891	0.012967	0.936983	309	3	-2.1143			GLRX5	4	0.00057493	0.0041766	0.12784	309	4	-3.1075
HIBCH	5	0.0047089	0.017897	0.940682	310	3	-0.55103			EIF3A	4	0.00057657	0.0041766	0.12784	310	4	-5.0966
PDPK1	4	0.0047421	0.016512	0.936983	311	3	-0.56572			QRSL1	4	0.00059048	0.0041771	0.12784	311	4	-4.0375
HYI	2	0.0047489	0.0092131	0.934724	312	2	-1.6312			CRNKL1	4	0.00059441	0.0041771	0.12784	312	4	-4.8418
CACNA1E	6	0.0047514	0.019477	0.943812	313	3	-0.054491			FBP2	4	0.00059581	0.0041771	0.12784	313	3	-0.80637
DRD1	6	0.0047674	0.01954	0.943812	314	5	-0.5476			POP5	4	0.00059985	0.0041771	0.12784	314	4	-3.9455
TMEM212	5	0.0047741	0.018096	0.940682	315	4	-0.27219			ATP6V1D	4	0.00060105	0.0041771	0.12784	315	4	-4.4006
LRP10	5	0.0047876	0.01814	0.940682	316	2	-0.0044767			ATP6V1A	4	0.00060297	0.0041771	0.12784	316	4	-4.5072
HIST1H2AB	3	0.0047938	0.013243	0.936983	317	3	-0.64602			UHRF1	4	0.00060914	0.0041771	0.12784	317	4	-2.9808
MPO	4	0.0047943	0.016706	0.936983	318	4	-0.35855			POLR2J	4	0.00061237	0.0041771	0.12784	318	4	-4.2782
PSG6	5	0.0048047	0.018198	0.940682	319	2	0.11798			TBL3	4	0.00061742	0.0041771	0.12784	319	4	-4.555
KIF6	4	0.0048063	0.016743	0.936983	320	4	-0.65651			POLR3B	4	0.00062354	0.0041771	0.12784	320	4	-4.3405
SZRD1	6	0.0048142	0.019723	0.943812	321	2	0.14849			PGAM4	4	0.00062529	0.0041771	0.12784	321	4	-3.433
RNF115	3	0.0048166	0.013303	0.936983	322	2	-0.68852			ELP6	4	0.0006262	0.0041771	0.12784	322	4	-3.1386
KMO	4	0.0048291	0.016818	0.936983	323	3	-0.67205			IMP3	4	0.00062793	0.0041771	0.12784	323	4	-4.5915
AGAP3	3	0.0048505	0.013398	0.936983	324	2	-0.81462			PPIE	4	0.000633	0.0041781	0.12784	324	4	-2.9448
SBNO1	3	0.0048906	0.013513	0.936983	325	3	-1.6841			GMPPB	4	0.0006332	0.0041781	0.12784	325	4	-3.8688
hsa-mir-4330	2	0.0049002	0.0095117	0.934724	326	1	-0.09236			RPUSD4	4	0.00063839	0.0041781	0.12784	326	4	-2.1643
DIEXF	4	0.004938	0.017173	0.936983	327	2	-0.1968			SUPV3L1	4	0.00063881	0.0041781	0.12784	327	4	-3.6707
ASB1	5	0.0049442	0.018649	0.943812	328	2	-0.19774			PMM2	4	0.00064433	0.0041781	0.12784	328	3	-1.6158
MAPKAPK2	4	0.0049646	0.017249	0.936983	329	3	-0.39489			SH3RF3	4	0.0006476	0.0041781	0.12784	329	3	-0.98734
ZHX1	3	0.0049917	0.013784	0.936983	330	3	-0.29924			RRM2	4	0.00064844	0.0041781	0.12784	330	4	-3.5971
EFCAB9	3	0.0050004	0.013809	0.936983	331	2	-0.42817			NDST2	4	0.00065097	0.0041781	0.12784	331	4	-2.3332
MPV17L	4	0.0050228	0.017435	0.936983	332	3	-0.31877			NOL10	4	0.00065393	0.0041781	0.12784	332	4	-4.0596
MRAS	3	0.0051117	0.014117	0.936983	333	3	-2.2314			LUC7L2	4	0.00065739	0.0041781	0.12784	333	3	-2.7086
C3orf55	4	0.0051273	0.017788	0.940682	334	4	-0.98701			ISCU	4	0.00066717	0.0041781	0.12784	334	4	-2.1834
ACTR1B	3	0.0051628	0.014256	0.936983	335	2	-2.5561			DDB1	4	0.00066803	0.0041781	0.12784	335	4	-3.9871
MCCD1	4	0.005174	0.017932	0.940682	336	2	-0.14347			NUBP1	4	0.00067213	0.0041781	0.12784	336	4	-4.1196
OR4F3	3	0.0051774	0.014288	0.936983	337	2	-0.10424			MPO	4	0.00067338	0.0041781	0.12784	337	3	-1.7981
OR9G4	5	0.0051778	0.019374	0.943812	338	3	-0.4678			CHD4	4	0.00067886	0.0041786	0.12784	338	4	-4.2526
SRPK3	3	0.0052008	0.014361	0.936983	339	2	-0.44108			PSMC6	4	0.00068257	0.0041786	0.12784	339	4	-3.8646
PRKCH	3	0.0052591	0.014523	0.936983	340	1	0.2425			WDR24	4	0.00068302	0.0041786	0.12784	340	3	-2.3942
DNAJA3	4	0.0052638	0.018245	0.940682	341	3	-0.7913			CKAP5	4	0.00069337	0.0041786	0.12784	341	4	-4.3759
PNCK	4	0.0052647	0.018247	0.940682	342	1	0.097874			PPWD1	4	0.00069402	0.0041786	0.12784	342	4	-4.7158
MPZL2	6	0.0052772	0.021418	0.943812	343	3	-0.38755			CENPL	4	0.00069802	0.0041786	0.12784	343	4	-3.9985
DTD2	2	0.0053108	0.010269	0.935415	344	2	-0.6961			POT1	4	0.00069808	0.0041786	0.12784	344	3	-2.2388
DCHS1	6	0.0053152	0.021552	0.943812	345	2	0.022909			UMPS	4	0.00070185	0.0041786	0.12784	345	4	-4.5348
CCDC23	5	0.0053561	0.019937	0.943812	346	4	-0.63305			MRPL12	4	0.00070277	0.0041786	0.12784	346	4	-4.237
UBAC2	5	0.0053688	0.019979	0.943812	347	4	-0.82611			UBA1	4	0.00070375	0.0041786	0.12784	347	4	-4.7807
ARMC9	4	0.0053699	0.018586	0.943812	348	2	-0.11593			TUFM	4	0.00070375	0.0041786	0.12784	348	4	-4.8499
ZNF528	5	0.0053956	0.020052	0.943812	349	4	-0.62061			EIF2B4	4	0.00070719	0.0041786	0.12784	349	4	-3.0449
SUMO4	6	0.0054108	0.02192	0.943812	350	3	-0.46131			AASDH	4	0.000716	0.0041786	0.12784	350	4	-1.6183
CRISP2	3	0.0054225	0.014948	0.936983	351	2	-0.3551			ORC6	4	0.00071662	0.0041786	0.12784	351	4	-3.6904
TTK	3	0.0054634	0.015049	0.936983	352	2	-0.4809			RARS2	4	0.00071758	0.0041786	0.12784	352	4	-3.9845
PDE2A	6	0.0054634	0.022113	0.943812	353	5	-0.23525			ZRSR2	4	0.00071945	0.0041786	0.12784	353	3	-3.1249
PPARG	5	0.0054886	0.020344	0.943812	354	2	-0.10613			SRRT	4	0.00072626	0.0041786	0.12784	354	4	-3.9858
VTA1	3	0.0054977	0.015133	0.936983	355	3	-0.38292			BRIX1	4	0.00072916	0.0041786	0.12784	355	4	-3.1341
TXLNB	4	0.0054977	0.019031	0.943812	356	3	-0.45894			WDR7	4	0.00073108	0.0041786	0.12784	356	4	-1.8137
hsa-mir-1179	2	0.005524	0.010669	0.935415	357	2	-0.8398			PSMA6	4	0.00073316	0.0041786	0.12784	357	4	-4.6796
RUVBL2	4	0.0055449	0.01918	0.943812	358	4	-0.68466			TERF2	4	0.00073744	0.0041786	0.12784	358	4	-4.4597
MR1	5	0.0055566	0.020543	0.943812	359	3	-0.45249			DCTN5	4	0.00073918	0.0041791	0.12784	359	4	-4.2623
TRUB2	5	0.0055799	0.020617	0.943812	360	4	-0.48953			C8G	4	0.00074234	0.0041791	0.12784	360	3	-4.3886
ZIC4	2	0.0055817	0.010782	0.935415	361	1	-0.52195			DDX41	4	0.00074312	0.0041791	0.12784	361	3	-2.3557
CCDC47	4	0.0055885	0.019309	0.943812	362	2	-0.065314			SPATA31A3	4	0.0007436	0.0041791	0.12784	362	4	-3.8101
CENPBD1	4	0.0055914	0.01932	0.943812	363	3	-0.8767			MRPS22	4	0.00074578	0.0041791	0.12784	363	4	-2.7035
NCMAP	5	0.0055998	0.020672	0.943812	364	4	-0.35586			CYC1	4	0.00074824	0.0041791	0.12784	364	4	-3.5314
hsa-mir-23c	3	0.0056602	0.01556	0.936983	365	3	-0.67439			DBR1	4	0.00075169	0.0041791	0.12784	365	4	-4.5788
SCN1B	3	0.0056676	0.015581	0.936983	366	1	0.071519			NUF2	4	0.00075393	0.0041791	0.12784	366	4	-4.404
PYGM	4	0.0056779	0.019607	0.943812	367	3	-1.4051			SERINC2	4	0.00076031	0.0041791	0.12784	367	4	-2.713
hsa-mir-4532	1	0.005692	0.0056535	0.929468	368	1	-0.49552			RAD51B	4	0.00077273	0.0041875	0.12784	368	4	-2.1457
CCDC171	5	0.0056955	0.020964	0.943812	369	4	-0.38306			VPRBP	4	0.00077671	0.0041875	0.12784	369	4	-4.4886
SUPT3H	6	0.0057501	0.023187	0.943812	370	3	-0.27352			XRCC6	4	0.00078585	0.004188	0.12784	370	4	-3.0242
ZFP64	4	0.0057547	0.019862	0.943812	371	2	-0.063242			MRPS34	4	0.0007958	0.004188	0.12784	371	4	-3.7539
CORO7	5	0.0057607	0.021171	0.943812	372	1	-0.16899			CHMP3	4	0.00080796	0.0041889	0.12784	372	4	-2.6622
EIF3L	4	0.0057722	0.019913	0.943812	373	2	-0.3601			STRA13	4	0.00081188	0.0041894	0.12784	373	4	-1.3243
hsa-mir-3654	2	0.0057997	0.011182	0.936983	374	1	-0.78162			TMX2	4	0.00081734	0.0041894	0.12784	374	4	-2.7711
ZNF714	5	0.0058184	0.021363	0.943812	375	2	0.16991			PPP2R1A	4	0.00081787	0.0041894	0.12784	375	4	-3.5116
SNW1	4	0.0058474	0.020169	0.943812	376	4	-0.98795			OR4F17	4	0.00082038	0.0041894	0.12784	376	4	-3.3482
GPR52	3	0.0058601	0.016093	0.936983	377	2	-0.30604			PPM1J	4	0.00082714	0.0041894	0.12784	377	3	-1.317
SAMD4A	4	0.0058635	0.020221	0.943812	378	3	-0.35394			POLR2G	4	0.00084884	0.0041909	0.12784	378	3	-3.3891
UTP14C	3	0.0058812	0.016145	0.936983	379	2	-1.2605			ASNS	4	0.00085017	0.0041909	0.12784	379	4	-4.2994
MRPL51	5	0.0058967	0.021615	0.943812	380	3	-0.62452			HSCB	4	0.00085179	0.0041909	0.12784	380	4	-4.3017
NAT8	3	0.0059094	0.016214	0.936983	381	2	-0.55461			UBB	4	0.00085979	0.0041909	0.12784	381	3	-1.8429
BTBD8	4	0.0059193	0.020416	0.943812	382	3	-0.76625			NOL12	4	0.00085987	0.0041909	0.12784	382	3	-4.1158
SPOPL	3	0.0059481	0.016326	0.936983	383	3	-1.5832			SEC61A1	4	0.00086106	0.0041909	0.12784	383	4	-4.0117
COPS7A	5	0.0059647	0.021815	0.943812	384	3	-0.45029			EIF2S1	4	0.00086589	0.0041914	0.12784	384	4	-3.9701
IL33	5	0.0059686	0.021829	0.943812	385	4	-0.52018			IER3IP1	4	0.00087181	0.0041914	0.12784	385	3	-2.4308
FHL3	3	0.0060055	0.016487	0.936983	386	3	-0.50784			HSPA8	4	0.00088057	0.0041914	0.12784	386	4	-2.5456
CASKIN1	1	0.0060473	0.0059946	0.929468	387	1	-1.4724			EIF3G	4	0.00088448	0.0041914	0.12784	387	4	-4.2324
CORO1C	3	0.0060667	0.016635	0.936983	388	3	-0.4099			DHX38	4	0.00089194	0.0041914	0.12784	388	4	-3.1444
SOX5	4	0.006069	0.020937	0.943812	389	4	-0.39908			ETF1	4	0.00089368	0.0041944	0.12784	389	4	-4.1442
MEPE	2	0.0060722	0.011698	0.936983	390	1	-0.068834			SPDYE6	4	0.00089542	0.0041944	0.12784	390	4	-3.205
NTF4	4	0.0060781	0.02097	0.943812	391	2	-0.93772			ZMAT2	4	0.00089867	0.0041948	0.12784	391	4	-3.0057
FAM171A1	3	0.0060942	0.0167	0.936983	392	3	-1.4958			POLR2C	4	0.00089919	0.0041948	0.12784	392	4	-4.2932
DPP10	6	0.0060949	0.024482	0.943812	393	4	-0.41327			POLR2F	4	0.0009035	0.0041988	0.12784	393	4	-4.0731
EIF2B2	4	0.0060988	0.021036	0.943812	394	4	-0.7956			RFT1	4	0.00090998	0.0041988	0.12784	394	3	-4.902
STARD6	5	0.0061356	0.022328	0.943812	395	4	-0.38798			GOLGA6C	4	0.00091559	0.0041993	0.12784	395	3	-1.5555
C12orf29	4	0.0061881	0.021335	0.943812	396	3	-0.32808			WBSCR22	4	0.00091748	0.0041993	0.12784	396	4	-3.7907
RUFY3	3	0.0061972	0.016987	0.936983	397	3	-0.70828			RPS29	4	0.00092068	0.0041998	0.12784	397	4	-3.8764
CRABP2	3	0.0061985	0.016991	0.936983	398	1	-0.06916			SMARCA5	4	0.00092667	0.0041998	0.12784	398	4	-3.9113
SLC5A9	3	0.0062419	0.017098	0.936983	399	3	-0.69876			HSPE1	4	0.00092957	0.0041998	0.12784	399	4	-4.3483
EVA1C	4	0.0062445	0.021521	0.943812	400	2	-0.38075			GTF2B	4	0.00093546	0.0041998	0.12784	400	4	-4.5355
RCOR3	6	0.0062597	0.025085	0.943812	401	3	-0.085837			MYL6	4	0.00093676	0.0041998	0.12784	401	4	-2.787
NXPE4	4	0.0062989	0.021676	0.943812	402	1	0.01438			FZD8	4	0.00093946	0.0041998	0.12784	402	3	-1.6511
GMPR	5	0.0063047	0.022836	0.943812	403	1	0.052889			SLC2A1	4	0.00095834	0.0041998	0.12784	403	2	-0.30585
SNX27	3	0.0063478	0.017363	0.936983	404	3	-0.33372			MBTPS1	4	0.00096255	0.0041998	0.12784	404	4	-2.1898
CORO1A	3	0.0063584	0.017399	0.936983	405	2	-0.72356			LARP1	4	0.00097122	0.0041998	0.12784	405	4	-2.3077
FTL	3	0.0063621	0.017413	0.936983	406	2	-2.3722			MRPS18B	4	0.00098602	0.0042003	0.12784	406	4	-4.2386
S100A14	5	0.0063727	0.023047	0.943812	407	4	-0.42285			UTP18	4	0.00099364	0.0042003	0.12784	407	4	-3.4304
TRIP4	6	0.0063749	0.025518	0.943812	408	5	-0.27139			EEF1A1	4	0.0010015	0.0042003	0.12784	408	4	-4.2347
LSM10	6	0.0063793	0.025539	0.943812	409	2	-0.11587			PPID	4	0.0010101	0.0042003	0.12784	409	2	-0.69787
ZNF439	4	0.0064077	0.022034	0.943812	410	2	-0.54309			TBC1D3K	4	0.0010173	0.0042003	0.12784	410	4	-3.6876
PSTPIP2	4	0.0064633	0.022206	0.943812	411	2	-0.32964			TRAIP	4	0.0010249	0.0042003	0.12784	411	3	-4.556
SLC25A51	2	0.0064809	0.012434	0.936983	412	2	-0.6734			TUBB	4	0.0010258	0.0042003	0.12784	412	4	-4.0186
LIG1	4	0.0064993	0.022322	0.943812	413	2	-0.26602			MCMBP	4	0.0010258	0.0042003	0.12784	413	4	-2.7658
TRPV4	5	0.0065086	0.023448	0.943812	414	4	-0.56494			XPO1	3	0.0010277	0.0032853	0.12784	414	3	-4.2746
RNF223	4	0.0065165	0.022385	0.943812	415	2	-0.54149			CDCA8	4	0.0010301	0.0042003	0.12784	415	4	-2.177
ACSL5	3	0.0065659	0.01793	0.940682	416	1	-0.27379			IKBKAP	4	0.001031	0.0042003	0.12784	416	4	-3.554
SLC27A3	4	0.0065914	0.022623	0.943812	417	4	-0.22363			TIMM9	4	0.0010343	0.0042052	0.12784	417	4	-2.8204
UBQLN4	5	0.0065938	0.023697	0.943812	418	2	-0.30344			C9orf16	4	0.0010432	0.0042057	0.12784	418	3	-3.1597
WTH3DI	3	0.0066067	0.018039	0.940682	419	1	-0.22842			RAD17	4	0.0010433	0.0042057	0.12784	419	4	-3.8094
hsa-mir-574	3	0.0066562	0.01818	0.940682	420	3	-0.38403			NHP2	4	0.0010532	0.0042062	0.12784	420	4	-2.4453
ZG16B	3	0.0066803	0.018235	0.940682	421	2	-0.8415			CCDC174	4	0.0010617	0.0042086	0.12784	421	4	-4.0945
ATP2A3	2	0.0067135	0.012874	0.936983	422	2	-1.3353			CYCS	4	0.0010617	0.0042086	0.12784	422	4	-4.0567
BRD7	5	0.0067303	0.024084	0.943812	423	4	-0.73729			LDHD	4	0.0010619	0.0042086	0.12784	423	3	-0.89531
GOLGA1	3	0.0067363	0.018388	0.943138	424	3	-0.42938			SAMM50	4	0.0010691	0.0042086	0.12784	424	4	-4.3827
MYH10	3	0.00677	0.018481	0.943812	425	2	-1.4917			PSMA5	4	0.0010728	0.0042091	0.12784	425	4	-2.1165
S1PR3	5	0.0067707	0.024209	0.943812	426	3	-0.27734			TMEM41B	4	0.0010728	0.0042091	0.12784	426	4	-1.5126
CHMP4B	4	0.0067858	0.023287	0.943812	427	2	-0.96544			SIN3A	4	0.0010764	0.0042091	0.12784	427	4	-1.9588
MST1	3	0.0068271	0.018645	0.943812	428	3	-0.59841			EIF3I	4	0.001078	0.0042091	0.12784	428	4	-2.1132
XKRY	3	0.0068516	0.018707	0.943812	429	2	-0.19289			ABCF1	4	0.0010892	0.0042121	0.12784	429	3	-4.7736
MTCP1	6	0.0068738	0.027378	0.944162	430	4	-0.34271			HMGA1	4	0.0010963	0.0042126	0.12784	430	4	-4.6422
hsa-mir-4684	4	0.0068924	0.023604	0.943812	431	4	-0.32628			SNRPD3	4	0.0010975	0.0042126	0.12784	431	4	-4.3628
EPHX1	6	0.0068926	0.027442	0.944162	432	5	-0.22238			TCP1	4	0.0011022	0.0042126	0.12784	432	4	-3.6812
NPHP4	5	0.0068946	0.024577	0.943812	433	4	-0.79181			CXorf56	4	0.0011039	0.0042126	0.12784	433	4	-4.6909
HPRT1	5	0.0068963	0.024583	0.943812	434	4	-0.43532			METTL3	4	0.0011104	0.0042126	0.12784	434	4	-2.5567
PRLR	5	0.0069214	0.024664	0.943812	435	4	-0.57938			RFC5	4	0.0011243	0.0042131	0.12784	435	4	-4.4252
HNRPLL	2	0.0069257	0.013263	0.936983	436	2	-1.2078			PMPCA	4	0.001125	0.0042131	0.12784	436	4	-4.6074
MYO3B	4	0.0069317	0.023717	0.943812	437	4	-1.0455			POLR2D	4	0.0011269	0.0042131	0.12784	437	4	-3.9352
CDCP2	5	0.0069357	0.024699	0.943812	438	4	-0.34743			LSM2	4	0.0011353	0.0042786	0.12784	438	4	-4.1389
HRNR	5	0.0069917	0.02487	0.943812	439	3	-0.50992			TOMM40	4	0.0011366	0.0042786	0.12784	439	4	-3.5148
ZNF570	5	0.0070191	0.024956	0.943812	440	4	-0.48007			FCF1	4	0.0011397	0.0042786	0.12784	440	4	-4.708
PKNOX2	2	0.0070257	0.013442	0.936983	441	2	-1.1142			U2AF1	4	0.0011478	0.0042791	0.12784	441	4	-4.7114
ZNF583	4	0.007048	0.024097	0.943812	442	4	-0.75001			MCM7	4	0.0011517	0.0042791	0.12784	442	4	-3.4126
CYHR1	4	0.0070728	0.024173	0.943812	443	3	-0.60387			EIF1AD	4	0.0011546	0.0042791	0.12784	443	4	-4.2687
OLFML3	4	0.0070786	0.024195	0.943812	444	4	-0.46206			VDAC2	4	0.0011655	0.004285	0.12784	444	2	-0.36422
LRIT2	4	0.007091	0.024242	0.943812	445	3	-0.87501			RANGAP1	4	0.0011705	0.004285	0.12784	445	4	-3.0373
ARNTL	5	0.0071202	0.025268	0.943812	446	2	-0.012262			TELO2	4	0.0011794	0.004285	0.12784	446	3	-2.7964
GIMAP7	4	0.0071292	0.024372	0.943812	447	3	-0.48232			SDHD	4	0.0011831	0.004285	0.12784	447	4	-2.7762
HEXIM1	2	0.0071619	0.013685	0.936983	448	1	-0.054247			POLD2	4	0.0011854	0.004285	0.12784	448	4	-3.9333
SELRC1	4	0.0071691	0.024504	0.943812	449	1	0.096786			UROD	4	0.0011887	0.004285	0.12784	449	4	-3.6037
OR6C68	4	0.0071697	0.024506	0.943812	450	2	-0.82527			CCT3	4	0.0012054	0.004285	0.12784	450	4	-3.8794
MTHFD1L	4	0.0071819	0.024546	0.943812	451	4	-0.66573			RRP9	4	0.0012064	0.004285	0.12784	451	4	-3.3849
ELN	3	0.0071892	0.019593	0.943812	452	3	-0.8412			YPEL5	4	0.0012097	0.004285	0.12784	452	4	-1.9891
MIR205HG	5	0.0072003	0.025487	0.943812	453	3	-0.41805			NUDT21	4	0.0012107	0.004285	0.12784	453	4	-4.0442
SP100	5	0.0072245	0.025548	0.943812	454	4	-1.3056			SLC22A24	4	0.0012117	0.004285	0.12784	454	4	-1.096
HDAC2	4	0.0072401	0.024721	0.943812	455	2	-0.30296			WDR36	4	0.0012247	0.004285	0.12784	455	2	-1.7278
FAM3A	5	0.0072451	0.0256	0.943812	456	4	-0.38739			ZNF205	4	0.0012362	0.004285	0.12784	456	4	-2.9943
PRAMEF13	4	0.007251	0.024758	0.943812	457	3	-0.50295			TRAPPC4	4	0.0012409	0.004285	0.12784	457	4	-3.9966
AMIGO1	5	0.0072561	0.025629	0.943812	458	2	0.22239			NBPF9	4	0.0012477	0.004285	0.12784	458	3	-3.1092
GALC	5	0.007257	0.025631	0.943812	459	3	-0.52213			TMEM65	4	0.0012544	0.0042855	0.12784	459	4	-2.5332
PNMAL2	3	0.0072596	0.019778	0.943812	460	2	-0.68447			DHX33	4	0.001256	0.0042855	0.12784	460	4	-3.1946
KRTAP21-2	3	0.007265	0.019788	0.943812	461	3	-0.91202			MRPS9	4	0.001269	0.0042855	0.12784	461	3	-1.4074
TRIT1	5	0.0072651	0.025652	0.943812	462	4	-0.98274			RBM15B	4	0.0012842	0.0042855	0.12784	462	2	-1.8289
LGALS16	5	0.0073111	0.025805	0.943812	463	3	-1.8911			DDX47	4	0.0012884	0.0042855	0.12784	463	4	-4.4871
LOC100129480	4	0.0073204	0.024975	0.943812	464	4	-0.51568			MRPS18A	4	0.0012938	0.0042855	0.12784	464	4	-3.2586
STYK1	4	0.0073396	0.025038	0.943812	465	4	-0.70508			ISY1	4	0.0013084	0.0042855	0.12784	465	4	-3.4278
USO1	3	0.0073834	0.020078	0.943812	466	3	-0.72537			DUT	4	0.0013144	0.0042855	0.12784	466	3	-3.9308
CCDC112	3	0.0073903	0.0201	0.943812	467	2	-0.76586			KMT2C	4	0.0013156	0.0042855	0.12784	467	3	-0.97613
CYP4F11	4	0.0074409	0.025348	0.943812	468	2	-0.099368			DHX35	4	0.0013208	0.0042855	0.12784	468	4	-2.2962
hsa-mir-1246	2	0.0074481	0.014211	0.936983	469	2	-2.0259			CIRH1A	4	0.0013227	0.0042855	0.12784	469	4	-4.5027
BANP	5	0.0074599	0.026255	0.943812	470	4	-0.48272			HFE2	4	0.0013258	0.0042855	0.12784	470	3	-3.897
PAQR7	6	0.0074794	0.029588	0.948835	471	4	-0.40976			AFG3L2	4	0.0013323	0.0042855	0.12784	471	3	-3.699
GAPDH	4	0.0074953	0.025528	0.943812	472	1	0.15021			TPRKB	4	0.0013383	0.0042855	0.12784	472	4	-4.3171
NDUFA5	5	0.0074953	0.026358	0.943812	473	4	-0.57643			ATP6V0D1	3	0.0013403	0.0033577	0.12784	473	3	-1.3013
ASZ1	4	0.007525	0.025623	0.943812	474	4	-0.2226			HSPE1-MOB4	4	0.0013405	0.0042855	0.12784	474	4	-2.3638
CRIM1	5	0.0075327	0.026475	0.943812	475	4	-1.5098			GAB4	4	0.0013628	0.0042874	0.12784	475	4	-1.6284
YTHDC1	3	0.0075364	0.020482	0.943812	476	2	-0.93377			DCLRE1B	4	0.0013725	0.0042879	0.12784	476	4	-1.7098
TSACC	5	0.007548	0.026528	0.943812	477	3	-0.48035			COPS4	4	0.0013752	0.0042879	0.12784	477	4	-4.4688
CCDC78	4	0.007553	0.025702	0.943812	478	4	-0.60038			PSMB6	4	0.0013778	0.0042879	0.12784	478	4	-4.0344
ZKSCAN2	4	0.0076025	0.025864	0.943812	479	2	-0.30918			RGPD8	4	0.001389	0.0042879	0.12784	479	4	-3.9243
IL4I1	4	0.0076275	0.025937	0.943812	480	4	-0.31347			ZFR	4	0.00139	0.0042879	0.12784	480	3	-2.9133
TSPAN7	3	0.0076413	0.020745	0.943812	481	3	-0.27676			PTPMT1	4	0.0014004	0.0042884	0.12784	481	3	-2.4068
PCYOX1L	4	0.0076664	0.02605	0.943812	482	3	-1.0111			RPL37	4	0.0014006	0.0042884	0.12784	482	4	-3.3316
KLF10	3	0.0076676	0.020823	0.943812	483	1	-0.58458			RRM1	4	0.0014092	0.0042884	0.12784	483	4	-3.8692
TAS2R42	6	0.0077061	0.03042	0.948835	484	4	-0.2384			PI4KA	4	0.0014149	0.0042899	0.12784	484	4	-3.4725
TAF5	4	0.0077127	0.026184	0.943812	485	2	-0.57672			TXNRD1	3	0.0014188	0.0033582	0.12784	485	3	-2.2005
DEFB103A	1	0.0077283	0.0076762	0.929468	486	1	-3.9888			IMP4	4	0.0014265	0.0042899	0.12784	486	4	-3.9427
C7orf71	5	0.0077316	0.027073	0.944062	487	1	0.056955			KIAA0391	4	0.0014318	0.0042899	0.12784	487	3	-4.7361
MARK1	3	0.0077499	0.021035	0.943812	488	3	-0.39874			PDE4DIP	4	0.0014373	0.0042899	0.12784	488	4	-4.2573
FAM63A	4	0.0077756	0.026388	0.943812	489	2	-0.21684			FRRS1	4	0.0014412	0.0042904	0.12784	489	4	-2.6227
EMC1	3	0.0078126	0.021211	0.943812	490	2	-0.57672			GAPDH	4	0.0014435	0.0042904	0.12784	490	4	-4.2759
AKR1C4	5	0.0078201	0.02733	0.944162	491	4	-0.38349			SPDYE5	4	0.0014439	0.0042904	0.12784	491	3	-2.7885
SERPINB13	4	0.0078212	0.026537	0.943812	492	4	-0.89843			TCEB1	4	0.001447	0.0042904	0.12784	492	4	-4.4745
DGKQ	3	0.0078307	0.021256	0.943812	493	2	-0.69461			MARS2	4	0.0014722	0.0042928	0.12784	493	4	-4.1446
GGTLC2	3	0.007858	0.02132	0.943812	494	3	-1.0697			TMED2	4	0.0014756	0.0042928	0.12784	494	4	-2.5348
COQ10B	5	0.0078711	0.027485	0.944162	495	2	-0.070821			RNGTT	4	0.0014783	0.0042928	0.12784	495	4	-4.2289
HSP90AA1	4	0.0078711	0.026695	0.943812	496	3	-0.6			WWP2	4	0.0014822	0.0042928	0.12784	496	4	-1.9567
OR1S1	3	0.0078715	0.021358	0.943812	497	3	-0.76284			NXT1	4	0.0014837	0.0042928	0.12784	497	3	-1.7382
JTB	4	0.007877	0.026714	0.943812	498	2	-0.35635			RABGGTA	4	0.0014892	0.0042933	0.12784	498	3	-4.63
ZDHHC15	2	0.0078969	0.015034	0.936983	499	2	-0.50395			HARS	4	0.0014924	0.0042933	0.12784	499	4	-4.1537
MSH2	2	0.0079286	0.015091	0.936983	500	2	-2.5149			ZNF207	4	0.0014957	0.0042933	0.12784	500	4	-4.2299
UCHL3	6	0.0079287	0.031226	0.948835	501	4	-0.4067			POLR1E	4	0.0014977	0.0042933	0.12784	501	4	-4.288
CNTNAP2	4	0.0079296	0.026885	0.943812	502	4	-0.48443			NUP160	4	0.0015164	0.0042958	0.12784	502	3	-3.0173
PPP4R1	4	0.0079301	0.026887	0.943812	503	2	-0.29799			MGRN1	4	0.0015166	0.0042958	0.12784	503	4	-2.1976
SEC14L6	5	0.0079353	0.027694	0.944162	504	1	0.1592			GAK	4	0.0015211	0.0042958	0.12784	504	3	-2.6218
HRH4	6	0.0079497	0.031305	0.948835	505	4	-0.2282			SMC6	4	0.0015278	0.0042958	0.12784	505	4	-4.1649
PPEF1	4	0.0079698	0.027003	0.943812	506	3	-0.39912			PRELID1	4	0.001531	0.0042997	0.12784	506	4	-2.5925
hsa-mir-2278	4	0.0079733	0.027019	0.943812	507	2	-0.43224			RIOK1	4	0.0015334	0.0042997	0.12784	507	4	-2.9312
PSG8	5	0.0079872	0.027846	0.944162	508	4	-0.50083			CENPO	4	0.0015369	0.0042997	0.12784	508	4	-3.5996
SNTG1	3	0.0080117	0.021707	0.943812	509	3	-0.34294			CDC23	4	0.0015386	0.0042997	0.12784	509	4	-3.8096
VTI1A	3	0.0080158	0.021718	0.943812	510	2	-0.4711			SNRPE	4	0.0015408	0.0043002	0.12784	510	4	-4.0011
ZNF790	4	0.0080245	0.02719	0.944162	511	2	-0.22658			SLC39A7	4	0.0015507	0.0043086	0.12784	511	4	-1.3665
TGFB2	3	0.0080508	0.021818	0.943812	512	3	-0.26696			CAND1	4	0.0015695	0.0043096	0.12784	512	4	-1.7698
hsa-mir-4436b-2	3	0.0080524	0.021822	0.943812	513	3	-0.85857			VPS28	4	0.0015703	0.0043096	0.12784	513	4	-3.3847
SLC4A1AP	5	0.0080779	0.028119	0.946326	514	3	-0.79563			MRPL40	4	0.0015768	0.0043096	0.12784	514	4	-2.2351
SLC6A18	4	0.0081102	0.027461	0.944162	515	2	-0.32714			WNT7B	4	0.0015796	0.0043101	0.12784	515	2	-0.41331
FAM19A1	2	0.0081149	0.015428	0.936983	516	2	-1.1023			LAGE3	4	0.0015827	0.0043101	0.12784	516	3	-4.8025
43723	8	0.0081161	0.035243	0.948835	517	5	-0.17328			MRPS10	4	0.0015974	0.0043125	0.12784	517	4	-2.9478
KIAA1524	6	0.0081456	0.032012	0.948835	518	4	-0.45176			DOLK	4	0.0016157	0.0044002	0.12784	518	4	-3.9947
ST20-MTHFS	4	0.0081556	0.027607	0.944162	519	4	-0.1804			CNOT3	4	0.0016169	0.0044002	0.12784	519	4	-4.6263
CSDC2	4	0.0081733	0.027666	0.944162	520	2	-0.029162			RPS21	4	0.0016205	0.0044002	0.12784	520	4	-4.5058
ERCC2	4	0.0081771	0.027674	0.944162	521	3	-0.32461			UPF2	4	0.0016224	0.0044002	0.12784	521	4	-2.4378
ADH5	4	0.0082042	0.027768	0.944162	522	3	-0.37736			WDR20	4	0.0016427	0.0044002	0.12784	522	3	-1.5749
C4orf26	5	0.0082068	0.028512	0.948835	523	3	-0.47809			EIF6	4	0.0016534	0.0044002	0.12784	523	4	-3.352
CTSS	6	0.0082125	0.03224	0.948835	524	1	0.088974			WDR74	4	0.0016553	0.0044007	0.12784	524	4	-3.8112
LHFPL5	4	0.0082375	0.027868	0.944162	525	4	-0.36096			HMGB1	4	0.0016709	0.0044007	0.12784	525	3	-3.1028
ORMDL1	5	0.0083426	0.028935	0.948835	526	3	-0.23394			ALYREF	4	0.0016831	0.0044007	0.12784	526	4	-2.5423
SPARCL1	2	0.0083599	0.015869	0.936983	527	1	-0.019127			IER2	4	0.0016855	0.0044007	0.12784	527	2	-0.54221
TECPR2	4	0.0083668	0.028285	0.948441	528	4	-0.68202			TAF2	4	0.0016868	0.0044007	0.12784	528	4	-4.1403
MTRNR2L7	2	0.0083727	0.015891	0.936983	529	2	-0.83825			SOD1	4	0.0016874	0.0044007	0.12784	529	4	-4.5372
GYPB	1	0.0083979	0.0083628	0.929468	530	1	-0.4928			CCT8	4	0.0017008	0.0044007	0.12784	530	4	-2.1416
VPS25	3	0.0084016	0.022707	0.943812	531	2	-0.92423			GNL3L	4	0.0017052	0.0044007	0.12784	531	4	-1.6603
HSD3B1	4	0.0084733	0.028621	0.948835	532	3	-0.55592			GEMIN2	4	0.0017411	0.0044007	0.12784	532	4	-4.114
PTCD2	2	0.0084959	0.016125	0.936983	533	2	-0.92156			NBPF15	4	0.0017433	0.0044007	0.12784	533	4	-3.4349
FREM2	2	0.0085158	0.016167	0.936983	534	2	-0.8044			TMEM183B	4	0.0017627	0.0044012	0.12784	534	2	-1.1632
AKAP5	4	0.0085277	0.028789	0.948835	535	2	-0.15141			FCGR2B	4	0.0017638	0.0044012	0.12784	535	4	-2.4629
PHTF2	6	0.0085297	0.033373	0.948835	536	2	0.21186			RBM34	4	0.0017687	0.0044012	0.12784	536	4	-1.8178
hsa-mir-3122	1	0.0085619	0.00853	0.929468	537	1	-0.56938			MAK16	4	0.0017804	0.0044012	0.12784	537	3	-3.9514
hsa-mir-4642	4	0.0085639	0.028875	0.948835	538	3	-0.46697			CENPA	4	0.0017873	0.0044012	0.12784	538	4	-3.7632
EIF2AK3	5	0.0085831	0.029648	0.948835	539	4	-0.38503			CLTC	4	0.0017907	0.0044012	0.12784	539	4	-3.0428
ZNF800	6	0.0085845	0.033569	0.948835	540	4	-0.4235			RNH1	4	0.0017911	0.0044012	0.12784	540	4	-3.1852
LAMA2	5	0.0085915	0.029679	0.948835	541	4	-0.30219			ECHS1	4	0.0017967	0.0044012	0.12784	541	3	-1.4796
ARFIP2	1	0.0086166	0.0085876	0.929468	542	1	-0.598			RAB6A	4	0.001802	0.0044041	0.12784	542	3	-2.1123
DGAT2L6	3	0.008636	0.023286	0.943812	543	3	-0.50905			NDUFB3	4	0.0018147	0.0044041	0.12784	543	4	-1.5634
VWC2L	5	0.0086375	0.02983	0.948835	544	4	-0.55835			CWC15	4	0.0018257	0.0044046	0.12784	544	3	-1.9069
ZFYVE26	3	0.0086462	0.023311	0.943812	545	2	-0.34459			MRPL9	4	0.0018363	0.0044046	0.12784	545	3	-1.8094
KHSRP	4	0.0086631	0.029117	0.948835	546	3	-0.28589			GATSL2	4	0.0018384	0.0044046	0.12784	546	1	-0.0069436
hsa-mir-7154	3	0.0086656	0.023363	0.943812	547	2	-0.87041			TACC3	4	0.0018576	0.0044869	0.12784	547	4	-1.7667
SNRNP200	4	0.0087014	0.029206	0.948835	548	3	-0.97155			MUC6	4	0.0018593	0.0044869	0.12784	548	4	-4.3078
H6PD	3	0.0087016	0.023455	0.943812	549	3	-0.60127			DKC1	4	0.0018616	0.0044869	0.12784	549	4	-4.3894
UBL4B	3	0.0087277	0.023512	0.943812	550	3	-0.83278			CDKN1C	4	0.0018909	0.0044874	0.12784	550	4	-2.1054
ATF7IP	6	0.008769	0.034213	0.948835	551	3	-0.15389			NACA	4	0.0019018	0.0044874	0.12784	551	3	-4.5416
SUN1	5	0.0087915	0.030262	0.948835	552	3	-0.55835			POLR2L	4	0.0019047	0.0044874	0.12784	552	4	-3.761
LAT2	5	0.0088525	0.030435	0.948835	553	3	-0.40362			FNTA	4	0.0019072	0.0044874	0.12784	553	4	-4.0979
ATAD2B	4	0.0088529	0.029547	0.948835	554	2	-0.26416			THOC2	4	0.0019081	0.0044874	0.12784	554	4	-1.6444
ASPM	5	0.0088677	0.030489	0.948835	555	4	-0.61346			TTC14	4	0.0019104	0.0044874	0.12784	555	4	-1.6953
LRRC8D	4	0.0088894	0.029621	0.948835	556	3	-0.3778			SMC5	4	0.0019123	0.0044874	0.12784	556	4	-2.1752
ITGBL1	3	0.0089315	0.02403	0.943812	557	1	0.5755			RTEL1	4	0.001923	0.0044923	0.12784	557	4	-2.9703
ARAP2	3	0.008952	0.024083	0.943812	558	3	-0.46881			LYPD5	4	0.001931	0.0044923	0.12784	558	4	-2.1307
ERGIC1	4	0.0089621	0.02979	0.948835	559	2	-0.25614			OR10G8	4	0.0019438	0.0044928	0.12784	559	4	-2.4855
TMEM154	4	0.0089666	0.029802	0.948835	560	2	-0.38874			RPF2	4	0.001978	0.0045878	0.12784	560	4	-4.4409
OR9K2	4	0.0090066	0.029892	0.948835	561	3	-0.39576			LRPPRC	4	0.0019781	0.0045878	0.12784	561	4	-4.0142
BCL2L10	3	0.009013	0.024252	0.943812	562	1	-0.053927			MRPL44	4	0.0019818	0.0045883	0.12784	562	4	-3.3607
ALDH3A1	3	0.0090194	0.024269	0.943812	563	3	-0.98156			MRPS25	4	0.0019825	0.0045883	0.12784	563	4	-2.456
RAI2	2	0.00902	0.017091	0.936983	564	2	-0.66828			RALGDS	4	0.0019959	0.0045883	0.12784	564	3	-3.8406
KIF17	4	0.0090328	0.02996	0.948835	565	3	-0.22219			AURKB	4	0.0019996	0.0045883	0.12784	565	3	-3.7243
CLIC4	5	0.0090597	0.031041	0.948835	566	4	-0.65709			TSR2	4	0.0020084	0.0045913	0.12784	566	4	-2.5816
WFDC2	6	0.009108	0.035449	0.948835	567	3	-0.34134			MED8	4	0.00201	0.0045913	0.12784	567	4	-2.1779
S100A12	5	0.0091568	0.031311	0.948835	568	2	-0.10372			ACTB	4	0.0020184	0.0046016	0.12784	568	3	-4.5315
KRT74	3	0.0091646	0.024654	0.943812	569	2	-0.46271			GTF3C5	4	0.0020268	0.0046016	0.12784	569	4	-1.5268
C1orf110	4	0.0091777	0.030303	0.948835	570	3	-0.78758			SRSF11	4	0.0020421	0.0046021	0.12784	570	4	-2.5519
ANKRD35	6	0.0091893	0.035728	0.948835	571	3	-0.3351			UFC1	4	0.002057	0.0046055	0.12784	571	4	-2.9316
PLA2G4A	5	0.0092235	0.031519	0.948835	572	4	-0.54366			TARDBP	4	0.0020675	0.0046144	0.12784	572	4	-2.2432
GDI2	5	0.0092247	0.031524	0.948835	573	1	0.069402			CEBPZ	4	0.0020695	0.0046149	0.12784	573	4	-4.2829
PLEKHD1	3	0.0092564	0.024908	0.943812	574	2	-0.4927			SSB	4	0.0020745	0.0046149	0.12784	574	4	-3.1204
PPP3CC	3	0.0092652	0.02493	0.943812	575	2	-0.66882			AASDHPPT	4	0.0020771	0.0046149	0.12784	575	4	-3.7528
TNNI1	4	0.0092786	0.030532	0.948835	576	3	-0.41695			CAD	4	0.0020902	0.0046203	0.12784	576	4	-4.3124
MARVELD2	4	0.0092998	0.030585	0.948835	577	3	-0.57927			RAPGEF2	4	0.0021026	0.0046203	0.12784	577	3	-2.5164
TSPAN1	4	0.009308	0.030604	0.948835	578	3	-0.45716			TSG101	4	0.0021056	0.0046203	0.12784	578	3	-1.9305
BPY2	1	0.0093272	0.0092767	0.934724	579	1	-0.44941			MRPL46	4	0.0021123	0.0046208	0.12784	579	4	-4.5035
TPSAB1	5	0.009339	0.031884	0.948835	580	3	-0.35462			PTGES2	4	0.0021488	0.0046228	0.12784	580	4	-3.9026
CLCC1	3	0.009339	0.025124	0.943812	581	2	-0.19989			MRPL57	4	0.0021511	0.0046228	0.12784	581	4	-4.0725
LPHN2	4	0.0093421	0.03068	0.948835	582	2	-0.60124			COQ2	4	0.002157	0.0046228	0.12784	582	4	-3.7768
B4GALT1	5	0.0093538	0.031927	0.948835	583	4	-0.39315			DHFR	4	0.0021587	0.0046228	0.12784	583	4	-3.4684
PPA2	6	0.0093615	0.036349	0.948835	584	2	0.085967			NOP10	4	0.0021594	0.0046228	0.12784	584	4	-2.4343
PSTK	2	0.0093939	0.017788	0.940682	585	2	-0.60087			INTS6	4	0.0021613	0.0046228	0.12784	585	3	-4.0071
FAM192A	3	0.0094031	0.025275	0.943812	586	3	-0.71395			SNF8	4	0.0021762	0.0046233	0.12784	586	4	-4.037
PDDC1	2	0.0094454	0.01789	0.940682	587	2	-1.751			MRGPRD	4	0.002185	0.0046233	0.12784	587	4	-2.294
B4GALT4	3	0.0094501	0.025388	0.943812	588	2	-0.61754			BCS1L	4	0.0021986	0.0046277	0.12784	588	4	-3.6042
NRGN	4	0.0094531	0.030944	0.948835	589	2	-0.16517			USP17L19	4	0.0022006	0.0046277	0.12784	589	2	-1.6487
hsa-mir-92a-2	4	0.0094718	0.030985	0.948835	590	3	-0.43014			CDK5RAP1	4	0.0022025	0.0046277	0.12784	590	3	-2.6619
MYL12B	3	0.0094745	0.025452	0.943812	591	3	-0.44082			NAA15	4	0.002215	0.0046277	0.12784	591	4	-3.0193
NRD1	4	0.00949	0.031033	0.948835	592	2	-0.23945			THG1L	4	0.0022179	0.0046277	0.12784	592	4	-3.0058
OR4A16	5	0.0094959	0.032361	0.948835	593	4	-0.26288			SERF1A	4	0.002244	0.0046282	0.12784	593	3	-2.2032
ZNF444	4	0.009553	0.031179	0.948835	594	3	-0.26572			SS18L2	4	0.0022483	0.0046282	0.12784	594	3	-3.7744
CACFD1	4	0.0095592	0.031194	0.948835	595	3	-0.76042			LSM14A	4	0.0022501	0.0046282	0.12784	595	4	-2.5841
SH3BP2	3	0.009561	0.025672	0.943812	596	2	-1.1038			SUSD4	4	0.0022689	0.0046282	0.12784	596	4	-1.9407
hsa-mir-5008	2	0.009686	0.018337	0.942893	597	2	-0.38312			EXOSC4	4	0.0022705	0.0046282	0.12784	597	4	-3.2723
C9orf96	4	0.0096884	0.031493	0.948835	598	2	-0.9953			GRWD1	4	0.0022878	0.0046307	0.12784	598	4	-4.319
TIAF1	3	0.0097058	0.02605	0.943812	599	3	-0.30918			COASY	4	0.0022889	0.0046307	0.12784	599	4	-2.0648
SKP1	6	0.0097095	0.037584	0.948835	600	5	-0.44604			RPL32	4	0.0022911	0.0046307	0.12784	600	3	-4.1968
TMEM173	4	0.0097333	0.03161	0.948835	601	3	-0.66146			RPS27A	4	0.0022913	0.0046307	0.12784	601	4	-3.9663
CDO1	3	0.0098278	0.02637	0.943812	602	1	0.24823			RAD50	4	0.0022922	0.0046307	0.12784	602	4	-3.3714
VSTM2B	4	0.0098306	0.031837	0.948835	603	1	-0.037574			PCBP2	4	0.0023014	0.0046307	0.12784	603	4	-2.4835
SUDS3	2	0.0098671	0.018675	0.943812	604	2	-0.63602			MTG2	4	0.0023055	0.0046307	0.12784	604	4	-4.3764
LRRC3B	6	0.0099214	0.038373	0.948835	605	1	0.081718			EIF3B	4	0.0023194	0.0046311	0.12784	605	4	-2.5238
PPFIA4	3	0.0099295	0.026631	0.943812	606	3	-0.52432			SRP19	4	0.0023256	0.0046311	0.12784	606	4	-5.0281
OR12D2	6	0.0099607	0.038502	0.948835	607	4	-0.81416			CMTR1	4	0.002348	0.0046311	0.12784	607	4	-4.1447
NGFRAP1	2	0.0099869	0.018877	0.943812	608	2	-1.0617			NOP16	4	0.0023566	0.0046361	0.12784	608	3	-2.4935
C8orf74	5	0.0099923	0.033823	0.948835	609	2	0.082271			RNASEK	4	0.0023596	0.0046366	0.12784	609	4	-2.0727
OR8K5	4	0.010002	0.032235	0.948835	610	2	-0.088877			VPS25	4	0.0023608	0.0046366	0.12784	610	4	-3.8658
hsa-mir-4268	3	0.010034	0.026899	0.943812	611	2	-0.40426			NCAPD2	4	0.0023691	0.0046366	0.12784	611	4	-1.8864
NRK	5	0.010038	0.033958	0.948835	612	1	0.22216			SMC2	4	0.0023733	0.0046366	0.12784	612	4	-4.3577
GAS2L2	3	0.010044	0.02692	0.943812	613	3	-0.58669			ARF4	4	0.0023775	0.0046366	0.12784	613	4	-4.5747
NAIP	6	0.010045	0.038789	0.948835	614	5	-0.24418			TRAPPC1	4	0.0023845	0.0046366	0.12784	614	4	-3.4243
THUMPD1	4	0.010048	0.032343	0.948835	615	2	-0.024848			SHQ1	4	0.0023996	0.0046371	0.12784	615	4	-4.2712
MFAP2	6	0.010056	0.038819	0.948835	616	5	-0.34429			GOSR2	4	0.0024049	0.0046371	0.12784	616	4	-2.0689
NXF5	4	0.010102	0.032467	0.948835	617	1	-0.028245			POLR3H	4	0.0024269	0.0046371	0.12784	617	4	-3.5493
RNASE3	2	0.010128	0.019129	0.943812	618	1	0.14873			PARP1	4	0.0024352	0.0046371	0.12784	618	3	-2.575
NPTX2	6	0.010143	0.039137	0.948835	619	3	-0.066395			MRPL10	4	0.0024429	0.0046375	0.12784	619	4	-4.4574
MAGI2	4	0.010193	0.032682	0.948835	620	3	-0.84107			ALG2	3	0.0024524	0.0038053	0.12784	620	3	-3.4905
ROCK2	2	0.01021	0.019281	0.943812	621	1	-0.13814			DDX10	4	0.0024558	0.0046375	0.12784	621	3	-4.596
FUT7	4	0.010212	0.032729	0.948835	622	3	-0.47648			CHMP1A	4	0.0024592	0.004638	0.12784	622	4	-1.6948
NPHS2	4	0.010225	0.03276	0.948835	623	3	-0.92856			ISCA2	4	0.0024669	0.004638	0.12784	623	4	-3.0696
PORCN	4	0.010231	0.032774	0.948835	624	2	-0.2655			RNPS1	4	0.0024772	0.004638	0.12784	624	4	-2.2553
SCN3B	6	0.010239	0.039456	0.948835	625	2	-0.020132			44811	4	0.0024934	0.0046518	0.12784	625	4	-2.0712
PITX1	5	0.010242	0.034578	0.948835	626	3	-0.23723			CDC45	4	0.0024945	0.0046518	0.12784	626	4	-3.9783
ZNF836	5	0.010249	0.034602	0.948835	627	3	-0.65533			NDC80	4	0.0025198	0.0046543	0.12784	627	4	-3.9154
KLHL10	4	0.010263	0.032859	0.948835	628	3	-0.24691			DDX5	4	0.0025212	0.0046543	0.12784	628	4	-3.8367
SERPINC1	5	0.01027	0.034662	0.948835	629	4	-0.28164			HARS2	4	0.0025236	0.0046543	0.12784	629	4	-3.3384
LCE2D	3	0.010364	0.027757	0.944162	630	2	-0.62783			EIF4E	4	0.0025447	0.0046543	0.12784	630	4	-3.4689
RHBDL2	2	0.010373	0.019575	0.943812	631	1	0.27707			RBM12	4	0.0025469	0.0046543	0.12784	631	3	-1.9877
MDH1	5	0.010377	0.034963	0.948835	632	3	-0.14254			FAM157A	4	0.002554	0.0046548	0.12784	632	4	-3.1159
CSNK1E	4	0.010393	0.033183	0.948835	633	3	-1.0684			SF3B5	4	0.0025611	0.0046548	0.12784	633	4	-3.8922
ZEB2	4	0.010398	0.0332	0.948835	634	3	-0.75274			CCT4	4	0.0025617	0.0046548	0.12784	634	4	-4.3044
MAP3K6	5	0.010473	0.035259	0.948835	635	4	-0.5455			NSMCE1	4	0.0025627	0.0046548	0.12784	635	3	-2.0657
CKLF	2	0.010499	0.019817	0.943812	636	2	-1.3809			NHLRC2	4	0.002567	0.0046548	0.12784	636	4	-2.5312
hsa-mir-5696	3	0.010503	0.028095	0.946326	637	2	-0.33236			IARS2	4	0.002569	0.0046548	0.12784	637	4	-3.2792
KIF20A	5	0.010519	0.035398	0.948835	638	3	-0.52719			GTF2H3	4	0.0025717	0.0046548	0.12784	638	4	-2.9699
HMSD	6	0.010572	0.040613	0.948835	639	2	-0.12521			DDX46	4	0.0025767	0.0046548	0.12784	639	3	-4.3921
LOC650293	3	0.010589	0.028322	0.948441	640	3	-0.37222			GAGE1	4	0.0025778	0.0046548	0.12784	640	4	-1.4959
MAN2A1	5	0.010592	0.035605	0.948835	641	4	-0.55835			UBE2F	4	0.0025806	0.0046548	0.12784	641	4	-2.0722
UGT2B11	3	0.01061	0.028378	0.948739	642	2	-0.50991			RUVBL1	4	0.0025878	0.0046656	0.12784	642	4	-4.7092
MGAT4C	3	0.010642	0.028461	0.948835	643	2	-0.67337			CTRB1	4	0.0026223	0.00477	0.12784	643	3	-1.5777
TBC1D1	4	0.010644	0.033777	0.948835	644	2	-0.1854			C1orf189	4	0.0026279	0.00477	0.12784	644	3	-1.5005
CAMK2A	4	0.010683	0.033855	0.948835	645	2	-0.13774			ACACA	4	0.0026459	0.00477	0.12784	645	4	-1.9497
SH3PXD2B	5	0.010686	0.035872	0.948835	646	3	-0.29613			MFSD9	4	0.0026661	0.0047705	0.12784	646	2	-0.54605
MANBA	4	0.010698	0.033885	0.948835	647	3	-0.47587			MRPS7	4	0.0026726	0.0047705	0.12784	647	4	-1.2901
FHIT	6	0.010699	0.041045	0.948835	648	4	-0.6429			TTI2	4	0.0026903	0.004772	0.12784	648	4	-3.5595
QDPR	3	0.010713	0.028643	0.948835	649	2	-0.32982			MRPS6	4	0.0027026	0.004772	0.12784	649	3	-4.4812
IFT46	5	0.010716	0.03596	0.948835	650	2	0.056955			FUBP1	4	0.0027037	0.004772	0.12784	650	3	-1.7458
FRYL	1	0.010749	0.010678	0.935415	651	1	-1.4233			POLR2A	4	0.0027167	0.004772	0.12784	651	4	-4.2003
KAT7	5	0.010784	0.036147	0.948835	652	1	0.12433			RHOA	4	0.0027378	0.0047725	0.12784	652	4	-2.1809
ZBTB21	3	0.010846	0.028983	0.948835	653	1	-0.16756			ADSL	4	0.002772	0.0047764	0.12784	653	4	-3.9963
RALYL	3	0.010865	0.029038	0.948835	654	3	-0.99943			SEC22B	4	0.0027752	0.0047764	0.12784	654	4	-3.5639
ZNF548	5	0.010897	0.036467	0.948835	655	4	-0.25434			NARS	4	0.0027802	0.0047764	0.12784	655	4	-3.971
RCC1	1	0.010899	0.010827	0.935415	656	1	-1.4842			RSL24D1	4	0.0027848	0.0047764	0.12784	656	3	-2.9825
hsa-mir-429	3	0.010902	0.029148	0.948835	657	2	-0.2592			HSPD1	4	0.0028159	0.0047764	0.12784	657	4	-4.2981
MTA2	4	0.010965	0.034473	0.948835	658	2	-0.75897			SPRR2A	4	0.0028403	0.0047764	0.12784	658	3	-1.2714
FAM120B	3	0.010968	0.02931	0.948835	659	1	0.22184			AURKA	4	0.0028409	0.0047764	0.12784	659	4	-4.0607
ADCK4	4	0.01097	0.034485	0.948835	660	1	0.23752			LBR	4	0.0028436	0.0047764	0.12784	660	3	-3.0236
TTC9B	6	0.010977	0.041972	0.948835	661	3	-0.60233			RPS19	4	0.0028473	0.0047764	0.12784	661	4	-4.0688
NELFCD	2	0.011012	0.020756	0.943812	662	2	-0.6475			TBKBP1	4	0.0028633	0.0047764	0.12784	662	3	-1.6661
TNN	4	0.011024	0.034619	0.948835	663	1	-0.087443			DLX6	4	0.002873	0.0047764	0.12784	663	3	-1.0687
GFRA4	6	0.011029	0.042142	0.948835	664	4	-0.33586			PLEKHG4	4	0.0028807	0.0047764	0.12784	664	4	-1.3071
RCBTB1	5	0.011055	0.036963	0.948835	665	2	0.46928			THOC3	4	0.0028845	0.0047764	0.12784	665	3	-4.2656
C14orf132	3	0.01109	0.029601	0.948835	666	1	0.089977			PLK2	4	0.002894	0.0047764	0.12784	666	4	-2.6722
KDM6A	3	0.011204	0.02988	0.948835	667	3	-0.8603			NSF	4	0.0028964	0.0047764	0.12784	667	3	-3.023
KCNMB1	5	0.01122	0.037461	0.948835	668	3	-0.37214			DUS1L	4	0.0028981	0.0047764	0.12784	668	4	-1.5982
FBXO27	4	0.011251	0.035134	0.948835	669	3	-0.55985			LIPT2	4	0.0028997	0.0047764	0.12784	669	3	-4.8373
ARHGEF40	3	0.011293	0.030105	0.948835	670	2	-0.34765			CSNK2B	4	0.0029083	0.0047769	0.12784	670	4	-4.3192
LRRC16B	4	0.011312	0.035261	0.948835	671	3	-1.0208			MEPCE	4	0.0029228	0.0047769	0.12784	671	4	-3.316
BOLA1	4	0.011317	0.035271	0.948835	672	2	-0.51701			ELP5	4	0.0029247	0.0047769	0.12784	672	2	-1.0467
TAF7L	4	0.011383	0.035436	0.948835	673	3	-0.43187			PSMD11	4	0.0029417	0.0047769	0.12784	673	4	-3.8563
MPP6	5	0.01143	0.038076	0.948835	674	3	-0.42508			NFS1	4	0.002971	0.0047769	0.12784	674	4	-4.7128
RAPGEFL1	2	0.011433	0.021557	0.943812	675	1	-0.232			FANCI	4	0.0029799	0.0047769	0.12784	675	4	-2.5434
YAE1D1	4	0.011454	0.0356	0.948835	676	3	-0.36024			C3orf17	4	0.0029878	0.0047769	0.12784	676	4	-1.9982
CANT1	2	0.011483	0.021653	0.943812	677	2	-1.2113			RAD51C	4	0.0029957	0.0047769	0.12784	677	4	-3.0864
ABHD17C	1	0.011486	0.011424	0.936983	678	1	-1.0819			TMEM126A	4	0.0030236	0.0047769	0.12784	678	2	-0.68478
hsa-mir-4297	2	0.011487	0.02166	0.943812	679	1	-0.052303			PDCL3	4	0.0030281	0.0047769	0.12784	679	3	-1.6672
HIST2H2BF	4	0.011491	0.035674	0.948835	680	3	-0.50122			PPIAL4C	4	0.0030406	0.0047779	0.12784	680	3	-4.8075
LPAR6	3	0.011497	0.0306	0.948835	681	2	-1.1667			CIAO1	4	0.0030518	0.0047907	0.12784	681	3	-3.4647
TMEM200C	6	0.011518	0.043853	0.948835	682	2	0.14973			MRPL41	4	0.0030654	0.0047907	0.12784	682	4	-2.2956
NSUN6	4	0.011533	0.035768	0.948835	683	3	-0.43364			ACSF2	4	0.0030798	0.0047907	0.12784	683	1	0.12758
CADPS2	3	0.011594	0.030837	0.948835	684	2	-0.25589			ATP1A4	4	0.0030809	0.0047907	0.12784	684	4	-0.93124
ARMC5	5	0.011596	0.038552	0.948835	685	2	-0.20268			THOC5	4	0.0030917	0.0047912	0.12784	685	3	-2.9657
GABRP	4	0.011656	0.036051	0.948835	686	3	-1.0718			OBFC1	4	0.0031115	0.0047912	0.12784	686	4	-2.5784
HMBOX1	3	0.0117	0.031113	0.948835	687	1	0.10863			ACTR1A	4	0.0031115	0.0047912	0.12784	687	4	-2.0569
ZNF286A	4	0.011703	0.036162	0.948835	688	3	-0.44482			RNF4	4	0.0031315	0.0047937	0.12784	688	3	-1.3895
TRIM71	3	0.011724	0.031159	0.948835	689	3	-0.9798			RPL7A	4	0.0031321	0.0047937	0.12784	689	4	-4.3791
FNBP1	3	0.011724	0.031159	0.948835	690	3	-0.9798			TOE1	4	0.0031328	0.0047937	0.12784	690	4	-2.7457
TRIM46	3	0.011724	0.031159	0.948835	691	3	-0.9798			SRGAP2C	4	0.0031348	0.0047937	0.12784	691	4	-2.1706
TFEC	4	0.011728	0.03622	0.948835	692	2	-0.05939			NOS1AP	4	0.003141	0.0048074	0.12784	692	4	-0.95796
C1QTNF3	4	0.011762	0.036303	0.948835	693	3	-0.54696			CDC25C	4	0.0031504	0.0048074	0.12784	693	3	-1.3725
TMEM127	3	0.011835	0.031448	0.948835	694	2	-0.91791			MRPS24	4	0.0031605	0.0048079	0.12784	694	2	-0.73967
SLC23A2	4	0.011837	0.036473	0.948835	695	1	0.056874			WDHD1	4	0.003163	0.0048079	0.12784	695	3	-3.8838
PSAT1	5	0.011848	0.039284	0.948835	696	3	-0.28231			RUVBL2	4	0.0031744	0.0048114	0.12784	696	4	-3.5142
CCBL1	6	0.011953	0.045093	0.948835	697	3	-0.27192			MAT2A	4	0.0032405	0.0048119	0.12784	697	4	-4.4367
ABCB6	4	0.011964	0.036764	0.948835	698	3	-0.90862			KIZ	4	0.0032524	0.0049217	0.12784	698	4	-2.0744
SF3B14	2	0.011977	0.022555	0.943812	699	1	-0.062131			NDNL2	4	0.003256	0.0049217	0.12784	699	4	-3.3941
FBXL17	5	0.011987	0.039679	0.948835	700	4	-0.33489			SRF	4	0.0032704	0.0049222	0.12784	700	3	-2.6782
NUMA1	5	0.011987	0.039679	0.948835	701	4	-0.83933			SLX4	4	0.003273	0.0049222	0.12784	701	4	-4.2175
BTG2	4	0.011996	0.03684	0.948835	702	3	-0.33583			AGAP4	4	0.0032737	0.0049222	0.12784	702	4	-3.1529
AVPR1B	2	0.011999	0.022592	0.943812	703	2	-2.0722			RBBP4	4	0.0032791	0.0049222	0.12784	703	2	-2.6174
RAPH1	5	0.012002	0.039726	0.948835	704	1	0.072939			COQ7	4	0.003282	0.0049222	0.12784	704	4	-1.167
ITGA11	4	0.012003	0.036851	0.948835	705	3	-0.27156			PSMD4	4	0.0032914	0.0049276	0.12784	705	4	-3.0195
CYBA	3	0.012045	0.03197	0.948835	706	3	-0.66489			FOXRED1	4	0.0032924	0.0049281	0.12784	706	3	-1.727
ASPHD1	4	0.012065	0.03699	0.948835	707	3	-0.47253			NOL6	4	0.0033038	0.0050689	0.12784	707	3	-4.4967
GALNT14	3	0.012088	0.032085	0.948835	708	3	-0.48478			USP17L18	4	0.0033314	0.0050694	0.12784	708	4	-2.7581
hsa-mir-6733	3	0.012097	0.032111	0.948835	709	2	-0.48738			RABEP2	4	0.0033383	0.0050694	0.12784	709	2	-0.025009
ZNF720	1	0.012101	0.012023	0.936983	710	1	-0.8526			DCAF13	4	0.0034076	0.0050724	0.12784	710	4	-2.1359
MOCS2	4	0.012136	0.037145	0.948835	711	3	-0.55463			SMC4	4	0.0034237	0.0050724	0.12784	711	4	-3.9159
WASH1	4	0.012136	0.037145	0.948835	712	3	-1.2122			GABRG2	4	0.0034249	0.0050724	0.12784	712	3	-1.2508
ZBTB26	5	0.012138	0.040123	0.948835	713	2	-0.15128			SMC3	4	0.0034288	0.0050881	0.12784	713	4	-3.62
hsa-mir-378b	2	0.012166	0.022894	0.943812	714	2	-1.9276			COPA	4	0.0034321	0.0050881	0.12784	714	3	-3.54
FAM212A	5	0.012172	0.04022	0.948835	715	3	-0.47823			DCTN6	4	0.0034365	0.0050881	0.12784	715	4	-3.5216
MRPS31	6	0.012196	0.045739	0.949965	716	2	0.26538			SULT2B1	4	0.0034416	0.0050881	0.12784	716	2	-0.54844
CHMP1A	5	0.012213	0.040333	0.948835	717	3	-0.55835			CATSPER3	4	0.0034435	0.0050881	0.12784	717	4	-1.0409
C6orf57	4	0.012244	0.037405	0.948835	718	3	-0.99491			CKS1B	4	0.0034598	0.0050881	0.12784	718	4	-4.3723
FTSJD2	2	0.012258	0.023072	0.943812	719	2	-0.69323			RBM19	4	0.0034685	0.0050881	0.12784	719	4	-3.2802
hsa-mir-608	3	0.01227	0.03253	0.948835	720	2	-0.4375			CPZ	4	0.0034933	0.0050881	0.12784	720	3	-0.83784
ALDOC	4	0.012271	0.037461	0.948835	721	3	-0.80446			FDXR	4	0.0035076	0.0050881	0.12784	721	4	-3.5133
hsa-mir-514b	3	0.01231	0.032641	0.948835	722	1	-0.17819			DLST	4	0.0035335	0.0050886	0.12784	722	4	-2.5833
EIF3B	3	0.012317	0.032652	0.948835	723	3	-0.38412			CMPK1	4	0.003545	0.0050886	0.12784	723	4	-3.6882
OR10AG1	4	0.012324	0.037583	0.948835	724	2	-0.13894			NDUFA10	4	0.0035599	0.0050886	0.12784	724	3	-3.3073
MFSD11	3	0.012327	0.032679	0.948835	725	2	-0.53984			ATOH7	4	0.0035781	0.0050886	0.12784	725	4	-1.2342
RDH5	3	0.012351	0.032738	0.948835	726	2	-0.32344			COX16	4	0.0035788	0.0050886	0.12784	726	4	-2.42
DEPDC4	3	0.012367	0.032782	0.948835	727	2	-0.55835			ALG1	4	0.0035803	0.0050886	0.12784	727	4	-2.8055
ST6GALNAC3	4	0.012395	0.037737	0.948835	728	3	-0.3641			NOB1	4	0.0035831	0.0050886	0.12784	728	3	-3.2377
PABPN1	5	0.0124	0.040879	0.948835	729	3	-0.51137			CPSF2	4	0.0035859	0.0050886	0.12784	729	4	-4.8441
TRMT44	4	0.012402	0.037755	0.948835	730	3	-0.42713			PLTP	4	0.0036077	0.0050945	0.12784	730	4	-1.4037
hsa-mir-216a	3	0.012415	0.032899	0.948835	731	3	-0.42252			GINS1	4	0.0036327	0.0051093	0.12784	731	4	-3.7348
FAXC	5	0.012451	0.041031	0.948835	732	3	-0.35095			NCOA3	4	0.0036341	0.0051093	0.12784	732	3	-1.7586
COX19	2	0.012471	0.023459	0.943812	733	2	-1.6344			MRPL28	4	0.0036396	0.0051093	0.12784	733	3	-3.9066
CDK13	4	0.012483	0.037935	0.948835	734	2	-0.29489			NELFCD	4	0.0036399	0.0051093	0.12784	734	4	-3.0693
SGPL1	4	0.012487	0.037941	0.948835	735	2	-0.089955			MYBPH	4	0.0036484	0.0051098	0.12784	735	3	-0.77973
PSMA6	2	0.012489	0.023494	0.943812	736	2	-2.2115			PHGDH	4	0.0036512	0.0051098	0.12784	736	3	-2.2405
KCNS1	2	0.012628	0.023738	0.943812	737	2	-0.33818			PCDHB6	4	0.0036587	0.0051098	0.12784	737	2	-1.5033
NLRP13	4	0.012637	0.038275	0.948835	738	2	0.2811			MCM3	4	0.0036646	0.0051098	0.12784	738	4	-3.6713
KRT13	5	0.012641	0.041566	0.948835	739	4	-0.5957			AGXT2	4	0.0036699	0.0052521	0.12784	739	4	-1.9214
IGDCC3	3	0.012648	0.033473	0.948835	740	3	-0.34459			POLD3	4	0.0036827	0.0052521	0.12784	740	3	-2.5101
DUSP3	4	0.012649	0.038304	0.948835	741	1	0.3364			MED21	4	0.0036916	0.0052521	0.12784	741	4	-3.6038
NKX3-2	4	0.012651	0.03831	0.948835	742	2	-0.042142			SKA2	4	0.0036924	0.0052521	0.12784	742	4	-3.802
THRA	4	0.01266	0.038327	0.948835	743	3	-0.42993			FNTB	4	0.0036947	0.0052521	0.12784	743	4	-3.2609
SLC1A2	5	0.012679	0.041678	0.948835	744	2	-0.15981			EXOSC6	4	0.0037	0.0052521	0.12784	744	3	-2.6991
TRIM17	5	0.012688	0.041702	0.948835	745	2	-0.36413			PSMB7	4	0.0037247	0.0052526	0.12784	745	4	-4.1563
KRT17	4	0.012703	0.038433	0.948835	746	1	0.31071			LRRC14B	4	0.0037259	0.0052526	0.12784	746	4	-1.2179
MED20	3	0.012742	0.03373	0.948835	747	2	-0.87885			ARPC2	4	0.0037298	0.0052526	0.12784	747	4	-1.5608
RGS13	5	0.012751	0.041865	0.948835	748	2	-0.088705			NPIPA2	4	0.0037321	0.0052526	0.12784	748	4	-3.4482
PGBD2	4	0.012757	0.038559	0.948835	749	2	-0.30071			CDC42	4	0.0037415	0.0052526	0.12784	749	4	-1.6666
ARFGEF1	3	0.012798	0.033879	0.948835	750	1	-0.55835			PTER	4	0.0037509	0.0052526	0.12784	750	4	-1.0976
WFDC10A	5	0.012814	0.042051	0.948835	751	2	-0.079243			MRPL15	4	0.0037517	0.0052526	0.12784	751	4	-1.7578
STAT1	2	0.012877	0.024192	0.943812	752	2	-1.0193			RBM25	4	0.0037533	0.0052526	0.12784	752	4	-2.9701
MAP1A	5	0.012882	0.042254	0.948835	753	1	-0.041433			TCOF1	4	0.0037543	0.0052526	0.12784	753	3	-2.6516
MYO9A	5	0.012883	0.042257	0.948835	754	3	-0.33545			MRPS27	4	0.0037738	0.0052526	0.12784	754	4	-2.2191
SCOC	5	0.012913	0.042326	0.948835	755	4	-0.30263			TUBGCP3	4	0.0037797	0.0054058	0.12784	755	3	-2.965
UBE2F	5	0.012949	0.042431	0.948835	756	2	-0.34459			CRABP2	4	0.0037897	0.0054058	0.12784	756	4	-2.6276
LRRC4C	5	0.012961	0.042466	0.948835	757	4	-0.32467			DUSP7	4	0.0038038	0.0054058	0.12784	757	4	-1.8729
OR2M3	4	0.012974	0.039051	0.948835	758	1	0.035193			CENPN	4	0.0038062	0.0054058	0.12784	758	4	-4.3068
PSME2	5	0.012991	0.042557	0.948835	759	3	-0.39982			NPW	4	0.0038134	0.0054058	0.12784	759	4	-2.8773
hsa-mir-155	2	0.013117	0.024625	0.943812	760	2	-2.1525			LGALS3BP	4	0.0038461	0.0054062	0.12784	760	4	-1.8593
CHAC2	4	0.013136	0.039402	0.948835	761	1	0.008217			PUM1	4	0.0038477	0.0054062	0.12784	761	4	-1.3502
DPAGT1	5	0.013152	0.043018	0.948835	762	3	-0.45963			RPS14	4	0.0038551	0.0054062	0.12784	762	4	-3.9359
CX3CL1	5	0.013181	0.043098	0.948835	763	4	-0.35646			ZFPM1	4	0.0038589	0.0054062	0.12784	763	4	-1.9668
MRPL12	1	0.013181	0.013094	0.936983	764	1	-0.47359			PSMA7	4	0.0038718	0.0054092	0.12784	764	4	-3.8339
VN1R2	5	0.01322	0.043212	0.948835	765	2	0.082271			CDK1	4	0.0038842	0.0054092	0.12784	765	3	-3.2511
ZNF562	3	0.01323	0.03493	0.948835	766	3	-0.30705			NOP58	4	0.0039	0.0054092	0.12784	766	4	-3.105
WFDC8	4	0.013236	0.039629	0.948835	767	2	-0.78527			PSMC1	4	0.003903	0.0054092	0.12784	767	3	-4.6719
PHACTR4	4	0.013245	0.039645	0.948835	768	2	-0.19116			EMC3	4	0.0039251	0.0054097	0.12784	768	4	-2.7554
LTBR	5	0.013258	0.043328	0.948835	769	4	-0.32293			UXT	4	0.0039463	0.0054097	0.12784	769	4	-2.6757
E2F5	3	0.013286	0.035073	0.948835	770	1	-0.13442			COPB2	4	0.003951	0.0054097	0.12784	770	3	-3.8743
CDCA3	3	0.013329	0.035191	0.948835	771	3	-0.84952			RNF113A	4	0.0039575	0.0054097	0.12784	771	3	-3.0816
IL2RG	5	0.013345	0.043554	0.948835	772	3	-0.11754			ALKBH2	4	0.0039803	0.0054126	0.12784	772	4	-1.258
WBP1L	4	0.013353	0.039892	0.948835	773	1	-0.22664			LTA	4	0.0039823	0.0054171	0.12784	773	4	-1.9589
GFRAL	2	0.013362	0.025065	0.943812	774	1	-0.4187			SNRNP70	4	0.0039938	0.0054171	0.12784	774	4	-2.4234
INTU	4	0.013407	0.040013	0.948835	775	2	-0.10577			RAD1	4	0.0039979	0.0054171	0.12784	775	4	-2.4177
EIF3C	3	0.013408	0.035395	0.948835	776	1	-0.04356			FUT1	4	0.0040029	0.0054171	0.12784	776	4	-2.3765
FTSJ1	6	0.013416	0.04899	0.950402	777	3	-0.20167			TFAP2A	4	0.0040101	0.0054171	0.12784	777	4	-1.3001
DIO2	5	0.013438	0.043807	0.948835	778	3	-0.94532			FRK	4	0.0040252	0.0054176	0.12784	778	4	-0.84277
ATXN7L2	4	0.013446	0.040096	0.948835	779	2	-0.56421			C9orf114	4	0.0040303	0.0054176	0.12784	779	3	-3.5055
PDCD6	3	0.013474	0.035554	0.948835	780	2	-0.53664			PRAMEF15	4	0.0040544	0.005421	0.12784	780	2	-1.1857
GPT	4	0.013475	0.04016	0.948835	781	2	-0.47186			TUBA1B	4	0.0040617	0.005421	0.12784	781	3	-0.86034
SIX1	5	0.013483	0.043944	0.948835	782	3	-0.35134			DDX19A	4	0.004063	0.005421	0.12784	782	4	-1.661
SPATS2L	5	0.01349	0.043962	0.948835	783	2	-0.11657			NOL9	4	0.0040661	0.005421	0.12784	783	2	-1.8123
hsa-let-7a-1	3	0.01351	0.035636	0.948835	784	3	-0.27074			EIF5B	4	0.0040719	0.005421	0.12784	784	3	-2.8719
MAGEB16	4	0.013515	0.040262	0.948835	785	2	-0.29638			RPS6	4	0.0040835	0.005421	0.12784	785	4	-4.0505
THEM4	3	0.013566	0.035763	0.948835	786	2	-0.70115			NMD3	4	0.0040883	0.005421	0.12784	786	4	-2.5921
SLC25A29	5	0.013577	0.044221	0.948835	787	4	-0.33609			RPP38	4	0.0040895	0.005421	0.12784	787	3	-2.0135
BDP1	4	0.013606	0.040472	0.948835	788	3	-0.43592			SKP2	4	0.0040913	0.005421	0.12784	788	4	-3.6326
TMEM232	4	0.013623	0.04052	0.948835	789	3	-0.46904			NAPRT	4	0.0041011	0.005421	0.12784	789	4	-2.1414
hsa-mir-618	2	0.013633	0.02557	0.943812	790	2	-0.55237			PI4KB	4	0.0041053	0.005421	0.12784	790	4	-1.0304
AIFM2	3	0.013641	0.035966	0.948835	791	3	-0.68856			HSD17B10	4	0.0041091	0.005421	0.12784	791	4	-3.4711
KRT24	4	0.013665	0.04062	0.948835	792	2	-0.20201			RPN1	4	0.0041134	0.005421	0.12784	792	4	-1.9469
OPCML	3	0.013692	0.036099	0.948835	793	2	-0.50661			FOXN3	4	0.0041167	0.005421	0.12784	793	3	-1.4137
RECQL5	5	0.013713	0.044612	0.948835	794	4	-1.0295			HIGD1B	4	0.0041248	0.005421	0.12784	794	2	-1.479
hsa-mir-5087	2	0.013715	0.025723	0.943812	795	2	-0.36416			NDUFS5	4	0.0041314	0.005421	0.12784	795	4	-1.9499
GALNT2	4	0.01373	0.040783	0.948835	796	3	-0.45052			SENP6	4	0.0041332	0.005421	0.12784	796	4	-3.2357
NUBP1	5	0.013734	0.044685	0.948835	797	4	-0.55835			DNAJB6	4	0.0041366	0.005421	0.12784	797	4	-1.671
MAPK11	4	0.013767	0.040868	0.948835	798	2	-0.14644			LOC403312	4	0.0041445	0.005421	0.12784	798	3	-1.2123
KRTAP21-1	4	0.013774	0.040884	0.948835	799	2	-0.19301			SNRPD2	4	0.0041576	0.0054215	0.12784	799	4	-4.1857
ANKS4B	6	0.013818	0.050037	0.950402	800	2	-0.0049764			USO1	4	0.0041585	0.0054215	0.12784	800	4	-4.4059
KIAA1024L	3	0.013825	0.036432	0.948835	801	2	-0.6468			EXOSC2	4	0.0041588	0.0054215	0.12784	801	4	-4.4812
TAS2R20	6	0.013889	0.05022	0.950402	802	3	-0.091287			EXOSC8	4	0.0041664	0.0054215	0.12784	802	4	-1.863
VANGL2	3	0.01394	0.036736	0.948835	803	3	-0.9715			TAF1B	4	0.0041679	0.0054215	0.12784	803	4	-3.4918
HAMP	5	0.01398	0.045369	0.949965	804	3	-0.3749			PTCD3	4	0.0041682	0.0054215	0.12784	804	3	-1.564
SLC2A1	4	0.013981	0.04135	0.948835	805	3	-0.43779			PIP5K1A	4	0.0041845	0.0054215	0.12784	805	3	-3.7836
TULP3	5	0.014031	0.045508	0.949965	806	1	-0.12695			EXOSC5	4	0.0041891	0.0054215	0.12784	806	3	-4.3649
SLC24A3	3	0.014059	0.037021	0.948835	807	3	-0.80701			BCL2L2-PABPN1	4	0.0041906	0.0054215	0.12784	807	3	-4.5663
FNDC8	3	0.014061	0.037027	0.948835	808	2	-0.32117			PRSS37	4	0.0042105	0.0054215	0.12784	808	4	-1.084
ARHGAP35	5	0.014072	0.045628	0.949965	809	3	-0.83724			RASA4	4	0.0042476	0.0054215	0.12784	809	2	-1.2471
RAVER2	6	0.014096	0.050763	0.950402	810	3	-0.28276			TRIP12	4	0.0042684	0.0054397	0.12784	810	3	-2.0175
C1orf227	4	0.014126	0.041699	0.948835	811	3	-0.58076			DDX6	4	0.0042795	0.005452	0.12784	811	4	-2.5927
ZNF211	6	0.01413	0.050843	0.950402	812	3	-0.1953			NOP56	4	0.0042855	0.005452	0.12784	812	4	-3.6943
KRTAP5-10	6	0.014142	0.050877	0.950402	813	1	0.37016			UBE2B	4	0.0042884	0.005452	0.12784	813	3	-1.4326
SLC26A9	2	0.014151	0.026492	0.943812	814	2	-0.35223			ZPR1	4	0.0042915	0.005452	0.12784	814	3	-2.9479
OTOP2	5	0.014166	0.045907	0.949965	815	3	-0.24077			DCUN1D2	4	0.0042933	0.005452	0.12784	815	4	-1.524
C20orf141	5	0.014199	0.046005	0.949965	816	3	-0.48338			BAP1	4	0.0043046	0.005452	0.12784	816	4	-2.5375
CNPY1	4	0.014218	0.041902	0.948835	817	2	-0.42139			EIF2AK4	4	0.0043053	0.005452	0.12784	817	4	-2.2295
MYO18B	5	0.01427	0.046201	0.949965	818	4	-0.35656			MOB4	4	0.0043081	0.005452	0.12784	818	4	-2.0059
C4orf45	4	0.014287	0.04207	0.948835	819	3	-0.2996			UBE2I	4	0.0043335	0.0054525	0.12784	819	4	-4.2533
FAM222B	5	0.014318	0.046351	0.949965	820	3	-0.30489			H3F3C	4	0.004337	0.0054525	0.12784	820	4	-1.23
PPP1CB	4	0.014382	0.04228	0.948835	821	2	-0.80093			IL9R	4	0.0043471	0.0054525	0.12784	821	3	-1.5295
AHNAK	3	0.014383	0.037826	0.948835	822	2	-0.23211			DYNLRB1	4	0.0043502	0.005457	0.12784	822	4	-4.3417
ZNF808	2	0.014412	0.026959	0.943812	823	2	-0.83972			POLR2J3	4	0.0043599	0.005457	0.12784	823	3	-2.6216
KLRF1	4	0.014442	0.042419	0.948835	824	2	-0.21617			EIF3D	4	0.0043606	0.005457	0.12784	824	4	-3.0297
P2RX1	6	0.014451	0.051715	0.950402	825	4	-0.76937			FDX1L	4	0.0043721	0.005457	0.12784	825	4	-3.0006
ZDHHC17	3	0.014504	0.038143	0.948835	826	2	-0.22787			PABPC1L	4	0.0043791	0.005457	0.12784	826	4	-3.7337
IGLL1	5	0.01453	0.04695	0.949965	827	4	-0.24212			UBL5	4	0.0043829	0.005457	0.12784	827	3	-3.9052
TNNI3	1	0.014548	0.014441	0.936983	828	1	-1.6669			UTP20	4	0.0044001	0.005457	0.12784	828	4	-2.3117
SFT2D2	3	0.014567	0.038303	0.948835	829	3	-0.39559			MRPL55	4	0.0044044	0.0054575	0.12784	829	2	-0.76436
PPDPF	4	0.014569	0.0427	0.948835	830	3	-0.42264			HNRNPA3	4	0.0044085	0.0054575	0.12784	830	3	-2.2592
IL16	5	0.014571	0.047071	0.949965	831	2	-0.073439			ILF3	4	0.0044362	0.0054575	0.12784	831	3	-3.1093
PGM2L1	5	0.014579	0.047092	0.949965	832	4	-0.36849			AQR	4	0.0044575	0.0054575	0.12784	832	3	-4.2025
STMN1	3	0.014596	0.03839	0.948835	833	3	-0.38069			ECH1	4	0.0044725	0.0054781	0.12784	833	4	-1.0332
OR2L3	3	0.014603	0.038403	0.948835	834	3	-0.53669			TRMT1L	4	0.004475	0.0054786	0.12784	834	2	-0.32946
PWWP2A	4	0.014605	0.042776	0.948835	835	3	-0.38809			PSMA4	4	0.004495	0.0056283	0.12784	835	4	-3.3362
PEAR1	5	0.014619	0.047207	0.949965	836	3	-0.44961			SLC35B1	4	0.0044995	0.0056283	0.12784	836	4	-3.7337
ASCC2	3	0.014628	0.038463	0.948835	837	3	-0.29495			GMPS	4	0.0045247	0.0056283	0.12784	837	4	-3.7172
GSC	2	0.014649	0.027383	0.944162	838	2	-0.58683			PRKG2	4	0.0045266	0.0056283	0.12784	838	1	-0.34536
WEE1	4	0.014669	0.042928	0.948835	839	3	-0.62011			NCL	4	0.0045365	0.0056283	0.12784	839	4	-2.6794
TSEN54	5	0.014677	0.04736	0.949965	840	4	-0.62418			MED28	4	0.0045537	0.0056283	0.12784	840	4	-2.8675
C12orf4	4	0.014705	0.043008	0.948835	841	3	-0.37855			CD3EAP	4	0.0045583	0.0056283	0.12784	841	4	-2.3265
ANXA13	5	0.014706	0.047446	0.949965	842	1	-0.046215			PHOSPHO1	4	0.0045584	0.0056283	0.12784	842	3	-2.6613
MMP25	3	0.014707	0.038664	0.948835	843	2	-1.1849			DIMT1	4	0.004561	0.0056283	0.12784	843	4	-3.453
FAM105B	4	0.014744	0.043093	0.948835	844	2	-0.52946			SEPSECS	4	0.0045723	0.0056288	0.12784	844	3	-3.7977
DLGAP5	5	0.014756	0.047602	0.949965	845	4	-0.44208			LAS1L	4	0.0045728	0.0056288	0.12784	845	3	-3.1515
ACOX3	3	0.014789	0.038849	0.948835	846	2	-0.28975			BPY2B	4	0.0045783	0.0056288	0.12784	846	2	-0.13671
TMEM52	2	0.014789	0.027636	0.944162	847	2	-0.6651			SF3B4	4	0.0046158	0.0056288	0.12784	847	4	-3.6851
SPAG9	3	0.01487	0.039039	0.948835	848	2	-0.26806			COX7B	4	0.0046241	0.0056288	0.12784	848	4	-2.5531
ZNF22	2	0.014892	0.027818	0.944162	849	2	-2.2192			ALG11	4	0.0046471	0.0056313	0.12784	849	4	-4.2256
TEX30	2	0.014965	0.027956	0.945561	850	2	-0.41196			CPSF3	4	0.0046519	0.0056313	0.12784	850	3	-4.1334
TNKS1BP1	4	0.014975	0.043659	0.948835	851	2	-0.2663			NBPF10	4	0.0046628	0.0056313	0.12784	851	4	-2.7254
GLIS1	2	0.01499	0.028004	0.945586	852	1	-0.34157			MRPS18C	4	0.004686	0.0056318	0.12784	852	4	-3.2702
CES2	4	0.014996	0.043711	0.948835	853	3	-0.48819			ZBTB34	4	0.0047154	0.0056318	0.12784	853	4	-1.8073
ZNF45	5	0.015009	0.048338	0.949965	854	3	-0.81553			TRMT10C	4	0.0047264	0.0056318	0.12784	854	2	-2.9615
PREB	5	0.015016	0.048358	0.949965	855	3	-0.33917			IQGAP3	4	0.0047335	0.0056441	0.12784	855	4	-1.3204
NRN1	3	0.015016	0.039391	0.948835	856	3	-0.29716			COL9A3	4	0.0047614	0.0056441	0.12784	856	3	-1.5334
PLA2G4B	5	0.015044	0.048442	0.949965	857	1	-0.044179			MEF2D	4	0.0047647	0.0056441	0.12784	857	3	-1.5985
ZDHHC22	3	0.015073	0.039539	0.948835	858	2	-0.48106			TOPBP1	4	0.0047919	0.0056441	0.12784	858	4	-4.0847
ATXN2L	3	0.015097	0.039609	0.948835	859	2	-0.85492			EXOSC9	4	0.0047938	0.0056441	0.12784	859	3	-3.2031
SCARA3	3	0.015113	0.039645	0.948835	860	2	-0.70764			INTS9	4	0.0048002	0.0056441	0.12784	860	4	-3.8585
SPANXN1	4	0.015163	0.044085	0.948835	861	3	-0.38831			PGK2	4	0.0048064	0.0056441	0.12784	861	3	-2.6781
COPS4	4	0.015192	0.044139	0.948835	862	3	-0.64221			KIF23	4	0.0048419	0.0056446	0.12784	862	4	-4.5696
CCNO	5	0.015213	0.048951	0.950402	863	4	-0.48721			CS	4	0.0048446	0.0056446	0.12784	863	3	-1.946
OR2A25	5	0.015232	0.049002	0.950402	864	4	-1.0287			RNMT	4	0.0048509	0.0056446	0.12784	864	4	-2.9161
hsa-mir-4423	3	0.015242	0.03996	0.948835	865	3	-0.19068			NELFB	4	0.0048701	0.0056446	0.12784	865	4	-2.8355
TMEM57	4	0.015247	0.044252	0.948835	866	3	-0.27026			SUPT20HL2	4	0.0048705	0.0056446	0.12784	866	4	-2.7197
OR10A4	5	0.015247	0.049036	0.950402	867	2	-0.18611			GPS2	4	0.0048734	0.0056446	0.12784	867	4	-3.8213
TINAG	3	0.015308	0.040115	0.948835	868	2	-0.28658			TGIF2-C20orf24	4	0.004881	0.0056446	0.12784	868	4	-1.6417
TAS2R41	4	0.01532	0.04442	0.948835	869	3	-0.50121			FLYWCH1	4	0.0048829	0.0056446	0.12784	869	3	-1.4592
TNFRSF10B	4	0.015348	0.044477	0.948835	870	3	-0.28014			OR4F5	4	0.0049212	0.0056475	0.12784	870	3	-3.7758
ANP32E	3	0.015392	0.040342	0.948835	871	2	-0.81117			C1orf168	4	0.00493	0.0056475	0.12784	871	4	-1.4342
ZNF619	3	0.015411	0.040379	0.948835	872	3	-0.27874			SLC5A5	4	0.0049377	0.0056539	0.12784	872	4	-1.958
TGM5	5	0.015424	0.049579	0.950402	873	3	-0.46688			CEP55	4	0.0049448	0.0056539	0.12784	873	3	-1.6732
TCEA2	3	0.015431	0.040429	0.948835	874	3	-0.49076			CECR6	4	0.0049464	0.0056539	0.12784	874	4	-1.0241
PPP2R3C	5	0.015434	0.049614	0.950402	875	4	-0.36947			SP3	4	0.0049745	0.0056539	0.12784	875	4	-2.2748
UQCRHL	4	0.015516	0.044865	0.948835	876	3	-0.23247			PCID2	4	0.0049862	0.0056544	0.12784	876	4	-3.9008
hsa-mir-492	2	0.015532	0.028983	0.948835	877	1	0.031756			GPR26	4	0.004994	0.0056544	0.12784	877	4	-1.2043
C1orf21	4	0.015541	0.044923	0.948835	878	3	-0.30099			MRPS16	4	0.005003	0.0056544	0.12784	878	3	-2.2888
SP4	3	0.01556	0.040731	0.948835	879	1	-0.045217			FAM35A	4	0.0050289	0.0056584	0.12784	879	4	-1.4031
NSUN2	3	0.01556	0.040731	0.948835	880	2	-0.36968			POTEI	4	0.005035	0.0056584	0.12784	880	4	-1.8054
HSBP1L1	3	0.01559	0.040803	0.948835	881	3	-0.37121			RASA3	4	0.005045	0.0056584	0.12784	881	3	-1.8211
TMED6	4	0.015596	0.045048	0.948835	882	3	-0.41717			ST6GALNAC4	4	0.0050487	0.0056584	0.12784	882	4	-1.8713
IDS	3	0.0156	0.040836	0.948835	883	1	0.010476			EMC2	4	0.0050535	0.0056584	0.12784	883	4	-3.2492
RFTN2	5	0.015651	0.050239	0.950402	884	2	0.23153			SURF6	4	0.005057	0.0056584	0.12784	884	4	-3.2208
SIRT4	5	0.015671	0.050297	0.950402	885	4	-0.44279			LRRC37A3	4	0.0050585	0.0056584	0.12784	885	4	-3.6862
KRTAP13-3	4	0.015674	0.045224	0.949965	886	2	-0.2459			ENTPD8	4	0.0050655	0.0056589	0.12784	886	3	-4.2318
OR2C1	3	0.015681	0.041048	0.948835	887	2	-0.21038			MTHFD1L	4	0.0050844	0.0056589	0.12784	887	4	-1.4565
CCNI	5	0.015696	0.05037	0.950402	888	3	-0.32766			HMGCS1	4	0.0050871	0.0056589	0.12784	888	4	-3.2125
KLRC1	5	0.015706	0.050396	0.950402	889	3	-0.35989			WDR3	4	0.0050982	0.0056589	0.12784	889	3	-3.9196
DEPDC1	3	0.01571	0.041119	0.948835	890	3	-0.186			SRSF10	4	0.0051009	0.0056589	0.12784	890	4	-2.0521
HTR2B	3	0.015712	0.041121	0.948835	891	2	-0.40547			SNRPG	4	0.0051287	0.0058371	0.129834	891	4	-3.3615
REPS1	4	0.015732	0.045361	0.949965	892	1	0.12909			COPB1	4	0.0051307	0.0058371	0.129834	892	4	-2.0374
SENP5	5	0.015736	0.050479	0.950402	893	3	-0.67283			AP2M1	4	0.0051317	0.0058371	0.129834	893	4	-1.2296
PSMB9	2	0.015741	0.029366	0.948835	894	2	-0.86409			UBE2T	4	0.0051465	0.0058371	0.129834	894	3	-1.8513
TIGD6	4	0.015786	0.045489	0.949965	895	2	-0.1794			MRPL19	4	0.0051506	0.0058371	0.129834	895	3	-2.9441
SPRR1A	5	0.015799	0.050661	0.950402	896	4	-0.78625			C4BPB	4	0.0051575	0.0058371	0.129834	896	4	-2.0798
TAB2	4	0.01584	0.045607	0.949965	897	2	-0.087059			AP4M1	4	0.0051665	0.0058371	0.129834	897	4	-3.7961
VPS4B	4	0.015893	0.045738	0.949965	898	3	-0.66585			SPCS2	4	0.0051675	0.0058371	0.129834	898	4	-2.9231
ELMO1	3	0.015899	0.04158	0.948835	899	3	-0.33851			SBDS	4	0.0051708	0.0058371	0.129834	899	4	-2.2776
ZNF729	3	0.015925	0.041649	0.948835	900	2	-0.28245			CD6	4	0.005176	0.0058371	0.129834	900	3	-2.5165
CLRN1	2	0.015939	0.0297	0.948835	901	2	-0.75327			C1QBP	4	0.0051945	0.0058371	0.129834	901	2	-2.2444
hsa-mir-5191	3	0.01594	0.041686	0.948835	902	3	-0.31721			CCDC59	4	0.0051965	0.0058371	0.129834	902	4	-3.8528
ZNF23	4	0.015948	0.045881	0.949965	903	2	-0.49736			UBAP1	4	0.0052408	0.0058376	0.129834	903	4	-2.1501
STRAP	3	0.015977	0.041782	0.948835	904	2	-0.52499			UBXN2A	4	0.0052495	0.0058376	0.129834	904	2	-1.0455
OR14A16	4	0.016056	0.046125	0.949965	905	3	-0.18423			COPS5	4	0.0052915	0.005844	0.129834	905	3	-4.2086
BCORL1	4	0.016056	0.046126	0.949965	906	3	-1.6667			RPL31	4	0.0053021	0.0096491	0.162743	906	4	-2.9818
PQLC2	6	0.016086	0.05595	0.950402	907	3	-0.20324			CRLS1	4	0.0053517	0.0096491	0.162743	907	4	-2.3147
WAPAL	3	0.016087	0.042032	0.948835	908	1	-0.44939			ACTR10	4	0.0053959	0.0096491	0.162743	908	4	-2.6292
KLRF2	4	0.01611	0.046242	0.949965	909	1	0.21311			SRGAP2B	4	0.0054028	0.0096496	0.162743	909	3	-1.8879
PRMT2	4	0.01612	0.046265	0.949965	910	3	-0.7987			AMBRA1	4	0.0054043	0.0096496	0.162743	910	4	-1.6066
TBPL1	3	0.016128	0.042138	0.948835	911	1	0.073787			RPS24	4	0.0054207	0.0096496	0.162743	911	4	-4.2569
KRTAP22-2	6	0.016167	0.056163	0.950402	912	4	-0.2539			TBC1D3C	4	0.0054319	0.0096496	0.162743	912	4	-2.999
HSF5	3	0.01617	0.042248	0.948835	913	3	-0.5887			TTR	4	0.0054387	0.0096496	0.162743	913	2	-0.5342
RABL2A	5	0.01618	0.05176	0.950402	914	4	-0.48324			CIR1	4	0.0054508	0.0096496	0.162743	914	4	-2.0183
NIPSNAP3B	4	0.016231	0.046501	0.949965	915	3	-0.28553			RPL5	4	0.0054559	0.0096496	0.162743	915	3	-3.0111
ZNF846	5	0.016236	0.051931	0.950402	916	4	-0.30328			USP17L28	4	0.0054706	0.0096496	0.162743	916	4	-2.5051
MAPK8IP2	5	0.016259	0.051988	0.950402	917	1	-0.040509			VN1R4	4	0.0054769	0.0096496	0.162743	917	4	-1.1626
DCHS2	3	0.016268	0.042488	0.948835	918	2	-0.41474			BPIFB6	4	0.005503	0.0096678	0.162743	918	4	-2.2006
SERPINB4	3	0.016274	0.042501	0.948835	919	2	-0.22156			SPRR2F	4	0.0055058	0.0096678	0.162743	919	4	-1.685
RASGRP3	6	0.016328	0.05656	0.950402	920	4	-0.32774			PSMB1	4	0.0055072	0.0096678	0.162743	920	4	-2.4768
MYO16	5	0.016333	0.052203	0.950402	921	3	-0.19752			PGS1	4	0.0055075	0.0096678	0.162743	921	4	-3.163
GJC1	3	0.016431	0.042911	0.948835	922	3	-0.74409			RALGAPA1	4	0.0055208	0.0096683	0.162743	922	4	-1.8858
ARHGDIA	4	0.016444	0.046997	0.949965	923	3	-0.33455			ASZ1	4	0.005542	0.0096683	0.162743	923	3	-1.1556
ZNF585B	3	0.016449	0.042958	0.948835	924	3	-1.1904			PCYT1A	4	0.0055651	0.0096865	0.162743	924	3	-4.1876
PTPRH	2	0.016454	0.030578	0.948835	925	1	-0.41063			NCAPG2	4	0.0055841	0.009687	0.162743	925	4	-4.1494
NIPAL2	5	0.016461	0.052586	0.950402	926	2	0.030021			CHMP6	4	0.0055857	0.009687	0.162743	926	3	-4.5224
CERS3	4	0.016462	0.047039	0.949965	927	3	-0.70119			TEFM	4	0.0055912	0.009687	0.162743	927	3	-3.4631
MAN1A2	5	0.01648	0.052642	0.950402	928	2	-0.26714			FOXC1	4	0.0056107	0.0096915	0.162743	928	2	-0.28211
VPS16	3	0.016492	0.043076	0.948835	929	1	-0.14596			FOXF1	4	0.005618	0.0096915	0.162743	929	4	-2.0275
ZNF324B	3	0.016533	0.043168	0.948835	930	2	-0.99639			IFITM3	4	0.0056333	0.0096919	0.162743	930	4	-4.191
SCNN1A	3	0.016533	0.04317	0.948835	931	1	-0.0039235			DCT	4	0.0056623	0.0098682	0.162743	931	1	-0.1868
ECEL1	4	0.016565	0.047271	0.949965	932	3	-0.89614			WASH1	4	0.0056767	0.0098742	0.162743	932	4	-4.0603
C14orf39	5	0.016596	0.05297	0.950402	933	3	-0.15149			COX15	4	0.0057066	0.0098742	0.162743	933	3	-2.8428
ARL1	3	0.016614	0.04336	0.948835	934	2	-0.56563			BANP	4	0.0057089	0.0098742	0.162743	934	3	-4.2365
IQCB1	5	0.016622	0.053046	0.950402	935	3	-0.19345			MRPL14	4	0.0057126	0.0098742	0.162743	935	4	-2.859
ARID1A	5	0.016645	0.053117	0.950402	936	4	-0.684			POLR1C	4	0.0057564	0.0098742	0.162743	936	4	-3.2983
LOC554223	4	0.016704	0.047572	0.949965	937	1	0.34939			ZCCHC9	4	0.0057662	0.0098742	0.162743	937	4	-2.5132
MAGEB4	3	0.016743	0.04367	0.948835	938	3	-0.26929			SLC44A3	4	0.0057825	0.0098742	0.162743	938	4	-2.3523
ADH1A	4	0.016758	0.047693	0.949965	939	2	-0.22099			NUPL1	4	0.005813	0.0098746	0.162743	939	4	-2.5809
MECR	2	0.016762	0.031108	0.948835	940	2	-0.52355			USP17L30	4	0.00583	0.0098746	0.162743	940	3	-3.3461
MFHAS1	4	0.016782	0.047746	0.949965	941	2	-0.20644			COPS8	4	0.0058499	0.0098746	0.162743	941	3	-2.2306
ZNF517	3	0.01684	0.043893	0.948835	942	3	-0.2944			STX18	4	0.0058556	0.0098746	0.162743	942	4	-1.4931
FAM169A	2	0.016854	0.031283	0.948835	943	2	-0.41941			TFAM	4	0.005893	0.0098746	0.162743	943	4	-2.5815
CD99L2	4	0.016877	0.047957	0.949965	944	3	-0.34978			RHEB	4	0.005895	0.0098746	0.162743	944	3	-2.2374
UEVLD	5	0.016878	0.053769	0.950402	945	3	-0.32493			IFFO2	4	0.0058952	0.0098746	0.162743	945	4	-1.9591
GTDC1	5	0.016884	0.053776	0.950402	946	4	-0.61072			PYROXD1	4	0.0059173	0.0098815	0.162743	946	4	-3.2588
CHRNA1	6	0.016894	0.058035	0.952878	947	2	0.11586			DQX1	4	0.0059203	0.0098815	0.162743	947	3	-1.0381
MPP5	3	0.016904	0.044059	0.948835	948	3	-0.542			CBWD6	4	0.0059494	0.0098894	0.162743	948	4	-1.3376
FBXO4	5	0.016933	0.053922	0.950402	949	1	0.019144			SNW1	4	0.0059719	0.0098894	0.162743	949	3	-1.8254
ING5	4	0.016947	0.04812	0.949965	950	3	-0.37797			ZER1	4	0.005976	0.0098894	0.162743	950	3	-2.846
DHTKD1	3	0.016972	0.044225	0.948835	951	3	-0.26728			STRAP	4	0.0059795	0.0098894	0.162743	951	4	-3.4856
SLC20A1	4	0.016974	0.04818	0.949965	952	3	-0.38384			BPGM	4	0.0060042	0.0098894	0.162743	952	3	-3.3144
FBXW11	4	0.016986	0.048215	0.949965	953	3	-0.31437			RPL4	4	0.0060119	0.0098894	0.162743	953	4	-4.0501
MRPL37	3	0.016992	0.044281	0.948835	954	2	-0.55184			RAE1	3	0.0060429	0.0073602	0.162743	954	3	-3.2629
PHGDH	1	0.017008	0.016985	0.936983	955	1	-2.1977			RPLP2	4	0.0060514	0.0098899	0.162743	955	4	-2.5835
CCL19	3	0.017044	0.044392	0.948835	956	2	-0.9474			DDX1	4	0.0060691	0.0098899	0.162743	956	4	-2.3703
SLC4A8	3	0.01706	0.044424	0.948835	957	1	0.042416			MRPL22	4	0.0061086	0.0098953	0.162743	957	4	-2.416
SVOPL	3	0.017086	0.044489	0.948835	958	3	-1.8065			GPN2	4	0.006112	0.0098953	0.162743	958	4	-3.8455
OR1N2	5	0.017104	0.054393	0.950402	959	3	-0.32698			NCOA4	4	0.0061166	0.0098953	0.162743	959	4	-1.1828
EVC	5	0.017104	0.054393	0.950402	960	4	-0.52228			RPS3	4	0.0061234	0.0098953	0.162743	960	4	-3.4327
ATF3	1	0.017117	0.017095	0.936983	961	1	-1.0002			TIGIT	4	0.0061268	0.0098953	0.162743	961	4	-1.9476
TFPI2	3	0.017141	0.044629	0.948835	962	1	0.056955			BCL2L1	4	0.0061272	0.0098953	0.162743	962	4	-3.3836
ARPP19	4	0.017186	0.048671	0.949975	963	3	-0.35893			MAP3K14	4	0.0061461	0.0098953	0.162743	963	4	-1.4642
IK	6	0.017213	0.058867	0.95299	964	4	-0.2608			RPIA	4	0.0061478	0.0098953	0.162743	964	4	-4.5224
HOGA1	5	0.01727	0.054872	0.950402	965	1	0.15431			BRINP3	4	0.0061518	0.0098953	0.162743	965	4	-2.6822
ZNF75D	5	0.017272	0.054877	0.950402	966	4	-0.25325			POMZP3	4	0.0061883	0.0098958	0.162743	966	4	-1.73
FAM35A	3	0.017303	0.045036	0.948835	967	1	-0.038171			SF3B2	4	0.0062034	0.0098958	0.162743	967	2	-1.9514
TDRD7	6	0.017306	0.059094	0.953219	968	4	-0.20961			KRT18	4	0.0062218	0.0098958	0.162743	968	3	-4.6674
WWP1	3	0.01731	0.04505	0.948835	969	3	-0.33763			DBNDD1	4	0.0062274	0.0098958	0.162743	969	3	-1.1477
P2RX5	3	0.017312	0.045058	0.948835	970	2	-1.3723			MTERF4	4	0.0062298	0.0098958	0.162743	970	4	-3.917
CLCNKA	3	0.017312	0.045058	0.948835	971	2	-0.62931			RBMX	4	0.0062346	0.0098958	0.162743	971	4	-2.7557
CST7	3	0.017313	0.04506	0.948835	972	3	-0.97282			NAA25	4	0.0062424	0.0098958	0.162743	972	4	-1.8278
hsa-let-7b	2	0.017315	0.032105	0.948835	973	2	-1.0967			NRBF2	4	0.0062583	0.0099047	0.162743	973	4	-1.3459
EPHA8	5	0.017337	0.055064	0.950402	974	3	-0.27172			PSMC5	4	0.0062753	0.0099121	0.162743	974	4	-3.25
C19orf21	1	0.017349	0.017325	0.936983	975	1	-1.4934			HOXB7	4	0.0063283	0.0099121	0.162743	975	4	-1.7729
PTGFR	4	0.017351	0.049053	0.950402	976	2	-0.13153			LOC100289561	4	0.006329	0.0099121	0.162743	976	4	-1.476
C1orf50	2	0.017441	0.032325	0.948835	977	2	-0.40696			EVI5	4	0.0063569	0.0099121	0.162743	977	4	-2.3274
SH3PXD2A	5	0.017459	0.055412	0.950402	978	4	-0.58488			PRADC1	4	0.0063573	0.0099121	0.162743	978	3	-1.5302
C5orf51	5	0.017529	0.055624	0.950402	979	4	-0.41098			MCL1	4	0.0063647	0.0099121	0.162743	979	3	-3.5086
hsa-mir-494	2	0.017531	0.032489	0.948835	980	2	-1.4214			CHTF18	4	0.006385	0.0099121	0.162743	980	4	-3.8141
UBQLN1	5	0.017556	0.055708	0.950402	981	4	-0.36948			PTGDS	4	0.0064107	0.0099121	0.162743	981	4	-1.4724
hsa-mir-496	2	0.017565	0.03255	0.948835	982	1	0.53717			KPNB1	4	0.0064201	0.0099121	0.162743	982	4	-3.267
NSMCE4A	3	0.017575	0.045718	0.949965	983	3	-0.46617			HIST2H4B	4	0.0064244	0.0099121	0.162743	983	4	-1.4787
ENTHD1	5	0.017581	0.055775	0.950402	984	4	-0.61007			RRAGA	4	0.0064349	0.0099121	0.162743	984	2	-1.2305
MUM1L1	3	0.017635	0.045885	0.949965	985	2	-0.85195			PHOX2A	4	0.0064361	0.0099121	0.162743	985	1	-0.343
PRPS2	4	0.017643	0.04966	0.950402	986	3	-0.66242			ORC1	4	0.0064425	0.0099121	0.162743	986	4	-3.2334
FNDC7	2	0.017647	0.032703	0.948835	987	2	-0.62			WASF2	4	0.0064444	0.0099121	0.162743	987	4	-4.0196
USP36	4	0.017661	0.049693	0.950402	988	3	-1.6171			NOMO2	4	0.0064555	0.0099121	0.162743	988	4	-1.6715
ASUN	4	0.017685	0.049742	0.950402	989	3	-0.19147			UQCRQ	4	0.0064649	0.0099121	0.162743	989	4	-3.9017
WNT3A	4	0.017694	0.04976	0.950402	990	2	-0.1724			MIS18A	4	0.0064958	0.0099121	0.162743	990	3	-4.1954
ARHGEF2	3	0.017702	0.046059	0.949965	991	3	-0.39171			KCTD10	4	0.0065178	0.0099126	0.162743	991	3	-2.9663
ATP1B1	4	0.017735	0.049844	0.950402	992	2	-0.26396			TBCA	4	0.0065266	0.0099126	0.162743	992	4	-2.8758
S100G	3	0.017744	0.046165	0.949965	993	3	-0.6232			ZRANB3	4	0.0065392	0.0099126	0.162743	993	2	-0.57355
hsa-mir-3168	2	0.017807	0.032999	0.948835	994	2	-1.2786			USP17L5	4	0.0065713	0.0099126	0.162743	994	3	-1.2155
PMP2	4	0.017832	0.050059	0.950402	995	3	-0.56576			TUBB2B	4	0.0065753	0.0099126	0.162743	995	4	-1.6408
CLCN5	3	0.017856	0.046433	0.949965	996	3	-0.27637			GMNN	4	0.0065779	0.0099126	0.162743	996	4	-2.336
BTF3L4	3	0.017861	0.046444	0.949965	997	2	-0.49099			PRPF38A	4	0.0065908	0.0099126	0.162743	997	4	-4.132
IL21	2	0.017877	0.033118	0.948835	998	2	-1.9645			SNAPC1	4	0.0065956	0.0099126	0.162743	998	3	-1.3862
ERG	3	0.017885	0.046496	0.949965	999	2	-0.46775			GTF2A2	4	0.0066115	0.0099126	0.162743	999	4	-3.8099
GJB5	4	0.017891	0.050181	0.950402	1000	3	-0.6156			PELO	4	0.0066151	0.0099126	0.162743	1000	4	-2.6991
GPR161	5	0.017943	0.056825	0.950402	1001	3	-0.40708			COL23A1	4	0.0066608	0.0099126	0.162743	1001	3	-1.3639
PRSS2	2	0.01795	0.033239	0.948835	1002	2	-1.8521			EXOC1	4	0.0066657	0.0099126	0.162743	1002	4	-1.4029
ACBD6	3	0.017957	0.046662	0.949965	1003	2	-0.83044			CHAF1B	4	0.0066813	0.0099126	0.162743	1003	4	-3.8258
KRT28	5	0.017995	0.056957	0.950402	1004	2	-0.22611			WRB	4	0.0066874	0.0099126	0.162743	1004	4	-3.7615
OR2G2	6	0.017997	0.060907	0.956578	1005	2	0.086809			RPS26	4	0.0066902	0.0099126	0.162743	1005	3	-3.1533
RPL19	4	0.017999	0.050411	0.950402	1006	1	0.3583			PSMD3	4	0.0066996	0.0099126	0.162743	1006	4	-2.6481
TPCN2	2	0.017999	0.033328	0.948835	1007	1	-0.35361			EDC4	4	0.0067079	0.0099126	0.162743	1007	4	-1.2933
PLEKHH3	5	0.018048	0.057103	0.950402	1008	2	-0.58458			GNB2L1	4	0.0067385	0.0099268	0.162743	1008	4	-3.4279
GUCY2D	4	0.018053	0.05053	0.950402	1009	2	-0.055673			RAN	4	0.006744	0.0099268	0.162743	1009	4	-3.9409
PRMT3	3	0.018071	0.046951	0.949965	1010	3	-0.8024			BTF3	4	0.0067556	0.0099268	0.162743	1010	4	-2.5296
OR4C46	4	0.018074	0.050581	0.950402	1011	3	-0.60925			NSA2	4	0.0067594	0.0099273	0.162743	1011	4	-3.2829
RTN3	4	0.018107	0.050659	0.950402	1012	3	-0.53429			PLA2G10	4	0.0067647	0.0099273	0.162743	1012	4	-3.805
SMU1	4	0.018108	0.050659	0.950402	1013	2	-0.8601			EIF2B2	4	0.0067691	0.0099273	0.162743	1013	4	-2.9228
GNB5	3	0.018138	0.047098	0.949965	1014	3	-0.24754			VARS2	4	0.0067697	0.0099273	0.162743	1014	4	-4.0854
POLD4	3	0.018154	0.047139	0.949965	1015	2	-0.20178			GGPS1	4	0.0067727	0.0099273	0.162743	1015	4	-3.508
C22orf23	3	0.018234	0.047316	0.949965	1016	2	-0.38061			44627	4	0.0067945	0.0099372	0.162743	1016	3	-1.1581
SRGAP2D	4	0.018242	0.050963	0.950402	1017	3	-0.48398			ETFB	4	0.006797	0.0099372	0.162743	1017	3	-0.92357
TSNAX	4	0.018268	0.051024	0.950402	1018	1	-0.0033218			NELFA	4	0.0068049	0.0099372	0.162743	1018	3	-3.4607
EFCAB14	5	0.01828	0.057745	0.951512	1019	3	-0.21926			MYO7B	4	0.0068132	0.0099372	0.162743	1019	4	-1.0396
MAP3K7	4	0.018291	0.051065	0.950402	1020	3	-0.86112			LGALS9	4	0.006839	0.0099377	0.162743	1020	4	-1.2598
SCAPER	3	0.018295	0.047456	0.949965	1021	2	-0.45063			SARS	4	0.0068397	0.0099377	0.162743	1021	3	-2.0733
LGI1	4	0.018322	0.051143	0.950402	1022	2	-0.67988			AFM	4	0.0068447	0.0099377	0.162743	1022	3	-2.2135
OSGEP	3	0.018335	0.047561	0.949965	1023	3	-0.46196			RARRES3	4	0.0068486	0.0099377	0.162743	1023	3	-0.36192
ADH6	2	0.018348	0.033942	0.948835	1024	2	-0.82472			AMY1A	4	0.0068647	0.0099377	0.162743	1024	2	-1.3855
C1orf85	6	0.018349	0.061791	0.957422	1025	2	0.094501			ANAPC15	4	0.0068697	0.0099377	0.162743	1025	3	-3.4348
MTDH	6	0.018359	0.061818	0.957422	1026	2	0.056625			BUD31	4	0.0069006	0.0099431	0.162743	1026	3	-2.9998
PPAPDC1B	3	0.018416	0.047753	0.949965	1027	2	-0.82599			MED31	4	0.0069021	0.0099431	0.162743	1027	4	-1.2663
CCDC40	3	0.018416	0.047753	0.949965	1028	2	-0.31286			SPDYE3	4	0.0069111	0.0099431	0.162743	1028	3	-1.7252
SPATA9	4	0.018431	0.051399	0.950402	1029	3	-0.37196			ODF3L1	4	0.0069232	0.0099431	0.162743	1029	4	-1.8321
DNMT3B	3	0.018442	0.047816	0.949965	1030	3	-0.73565			ISY1-RAB43	4	0.0069257	0.0099431	0.162743	1030	4	-3.6649
OAZ2	3	0.018474	0.047902	0.949965	1031	3	-0.25961			CTR9	4	0.0069603	0.0099431	0.162743	1031	4	-2.6616
OPRM1	5	0.018482	0.058318	0.952878	1032	2	0.067371			TPX2	4	0.0069706	0.0099431	0.162743	1032	4	-2.9341
ADH1B	5	0.018483	0.05832	0.952878	1033	4	-0.46713			TMEM140	4	0.0069769	0.0099431	0.162743	1033	4	-2.6714
USMG5	3	0.018495	0.047962	0.949965	1034	2	-0.30877			KRR1	4	0.006993	0.0099436	0.162743	1034	3	-2.2942
CCT3	3	0.018501	0.047975	0.949965	1035	2	-0.30341			PRKACG	4	0.0070353	0.0099436	0.162743	1035	3	-1.2155
OSTN	6	0.01851	0.062216	0.957629	1036	3	-0.096007			CCDC115	4	0.0070409	0.0099436	0.162743	1036	4	-2.9337
CXCR2	5	0.018528	0.058455	0.95299	1037	4	-0.31825			NUBP2	4	0.0070862	0.0099436	0.162743	1037	4	-3.748
TOPORS	2	0.018595	0.034374	0.948835	1038	1	0.24347			HIST1H2BN	4	0.0070965	0.0099529	0.162743	1038	4	-2.663
TMC5	5	0.018604	0.058669	0.95299	1039	3	-0.21031			MPHOSPH6	4	0.0071041	0.0099534	0.162743	1039	4	-2.703
NGEF	5	0.018625	0.058736	0.95299	1040	2	-0.0075466			C16orf96	4	0.0071064	0.0099534	0.162743	1040	2	-0.71147
FBXO43	3	0.018666	0.04836	0.949965	1041	2	-1.0308			METTL14	4	0.0071282	0.0099672	0.162743	1041	4	-2.0872
TTL	4	0.018669	0.051917	0.950402	1042	2	-0.27836			EMC7	4	0.0071288	0.0099672	0.162743	1042	3	-3.4991
DOK4	5	0.018681	0.058892	0.95299	1043	4	-0.3314			ARFRP1	4	0.0071459	0.0099672	0.162743	1043	3	-3.9044
TTC39A	6	0.018687	0.062666	0.957629	1044	4	-0.28628			FAM227A	4	0.00716	0.0099677	0.162743	1044	4	-1.7919
CEP128	4	0.018726	0.052025	0.950402	1045	3	-0.67435			UBA3	4	0.0071609	0.0099677	0.162743	1045	4	-3.4663
ARMCX5-GPRASP2	3	0.018733	0.04855	0.949965	1046	2	-2.0332			CUL3	4	0.0071739	0.0099677	0.162743	1046	3	-1.3941
PMPCA	3	0.018736	0.048555	0.949965	1047	3	-0.48825			GNL2	4	0.007178	0.0099677	0.162743	1047	4	-3.9899
PIR	4	0.018753	0.052079	0.950402	1048	2	-0.67668			TNPO1	4	0.0071792	0.0099677	0.162743	1048	4	-3.0816
SIRT6	3	0.018761	0.048623	0.949965	1049	2	-0.69958			NUP62	4	0.0072086	0.009985	0.162743	1049	4	-2.6553
TMEM225	3	0.018762	0.048624	0.949965	1050	3	-0.35819			SP8	4	0.0072094	0.009985	0.162743	1050	2	-0.50154
SH3RF3	4	0.018807	0.052192	0.950402	1051	1	0.11972			SHISA2	4	0.0072279	0.009985	0.162743	1051	4	-1.6866
SHF	2	0.018813	0.034775	0.948835	1052	2	-0.57824			PAK1IP1	4	0.0072433	0.0099854	0.162743	1052	4	-4.1269
EPB41L2	4	0.01886	0.052307	0.950402	1053	2	-0.41421			POLR1A	4	0.0072665	0.0099854	0.162743	1053	4	-3.4402
PQLC3	4	0.018915	0.052432	0.950402	1054	2	-0.24309			ABCB9	4	0.0072716	0.0099854	0.162743	1054	2	-1.7589
UNC5B	2	0.018967	0.035053	0.948835	1055	2	-0.24174			CFAP20	4	0.0072755	0.0099854	0.162743	1055	4	-2.9797
KIF21B	4	0.018987	0.052591	0.950402	1056	3	-0.37557			TNP1	4	0.0072846	0.010008	0.162743	1056	4	-1.427
ALDH3A2	4	0.018992	0.052604	0.950402	1057	2	0.12358			TSSK2	4	0.0073125	0.010009	0.162743	1057	2	-1.0486
ATP6AP2	5	0.018995	0.059747	0.955896	1058	4	-0.50256			NDUFA9	4	0.0073509	0.010038	0.162743	1058	3	-2.3176
PTBP2	4	0.019	0.052621	0.950402	1059	3	-0.47259			PPAN	4	0.0073533	0.010038	0.162743	1059	4	-2.7452
CHST12	5	0.019021	0.059815	0.955896	1060	2	-0.050614			PPA2	4	0.0073596	0.010038	0.162743	1060	3	-2.3626
SERPINA12	4	0.019026	0.052675	0.950402	1061	2	-0.18991			PGC	4	0.007364	0.010038	0.162743	1061	2	-0.4442
LILRA5	4	0.019076	0.052794	0.950402	1062	3	-0.73006			GNL3	4	0.007377	0.010049	0.162743	1062	3	-3.0615
ASIC5	6	0.019156	0.063872	0.957629	1063	1	0.15814			ABCB10	4	0.0073854	0.010049	0.162743	1063	2	-0.77384
MROH7	4	0.019162	0.052981	0.950402	1064	2	-0.17345			RPL9	4	0.0074098	0.010049	0.162743	1064	3	-3.3266
SNX29	2	0.019163	0.035426	0.948835	1065	2	-0.39241			ANAPC5	4	0.007412	0.010049	0.162743	1065	4	-3.3303
TBX22	4	0.019179	0.053021	0.950402	1066	2	0.74797			ATP2A2	4	0.007433	0.010049	0.162743	1066	4	-2.4718
PRKG1	5	0.0192	0.060313	0.956187	1067	3	-0.325			ZNHIT3	4	0.0074479	0.010049	0.162743	1067	4	-4.2064
hsa-mir-4432	2	0.019217	0.035521	0.948835	1068	1	-0.66308			RNF8	4	0.0074553	0.010049	0.162743	1068	4	-3.1074
PIK3R3	3	0.019235	0.049795	0.950402	1069	3	-0.30097			CAPS2	4	0.0074635	0.010049	0.162743	1069	3	-1.116
ALYREF	5	0.019261	0.060491	0.956187	1070	4	-0.69523			THOC1	4	0.0074698	0.010049	0.162743	1070	4	-2.8424
AREG	2	0.01927	0.035605	0.948835	1071	2	-0.86024			HEYL	4	0.0074711	0.010049	0.162743	1071	4	-1.416
hsa-mir-603	2	0.0193	0.035659	0.948835	1072	2	-0.22572			WFIKKN1	4	0.007479	0.010049	0.162743	1072	4	-1.2681
CHP2	5	0.019318	0.060654	0.956187	1073	2	0.10036			PTCD2	4	0.0074896	0.010049	0.162743	1073	2	-0.62203
SIRPG	5	0.019339	0.060712	0.956187	1074	4	-0.4941			XRN1	4	0.0074933	0.010049	0.162743	1074	3	-1.4553
PAQR4	5	0.019366	0.060788	0.956187	1075	4	-0.59989			P2RX6	4	0.0074935	0.010049	0.162743	1075	4	-1.2236
SNRNP27	4	0.019389	0.053526	0.950402	1076	2	-0.17061			PWP2	4	0.0075153	0.01005	0.162743	1076	4	-3.6474
DNAH5	3	0.019449	0.050305	0.950402	1077	1	0.082142			TP53I3	4	0.0075279	0.01005	0.162743	1077	4	-1.5793
DMRT1	3	0.019459	0.050326	0.950402	1078	2	-1.7674			TBCD	4	0.007542	0.01005	0.162743	1078	3	-2.4247
hsa-mir-676	3	0.019468	0.05035	0.950402	1079	2	-0.3342			AP1S3	4	0.0075702	0.01005	0.162743	1079	1	-0.34942
ADAMTS10	4	0.019474	0.053705	0.950402	1080	3	-0.30694			HEATR1	4	0.0075717	0.01005	0.162743	1080	4	-2.0736
CISD2	3	0.01949	0.050403	0.950402	1081	1	-0.12345			NDUFA2	4	0.0075788	0.01005	0.162743	1081	3	-2.0985
SPEF1	4	0.019557	0.053878	0.950402	1082	3	-0.45522			GUK1	4	0.0075818	0.01005	0.162743	1082	3	-3.9714
ZBTB8A	5	0.019588	0.061413	0.957422	1083	3	-0.36502			SSU72	4	0.0075983	0.01005	0.162743	1083	4	-2.8588
APTX	4	0.019615	0.053996	0.950402	1084	3	-1.3877			RPS7	4	0.0076384	0.01005	0.162743	1084	4	-3.6148
TTC23L	3	0.019652	0.050763	0.950402	1085	2	-0.36281			ZNF444	4	0.0076578	0.01005	0.162743	1085	3	-2.0043
RPGRIP1L	2	0.019677	0.036334	0.948835	1086	1	0.13203			NMNAT1	4	0.0076911	0.010069	0.162743	1086	4	-2.3102
PIP4K2B	4	0.019816	0.054462	0.950402	1087	2	-0.50752			DARS	4	0.007736	0.01007	0.162743	1087	3	-3.6136
PEX11A	4	0.019831	0.054491	0.950402	1088	1	0.25127			SNAPC5	4	0.0077763	0.010089	0.162743	1088	3	-2.3579
SASH3	3	0.019847	0.05124	0.950402	1089	3	-0.45209			USP7	4	0.0077811	0.010089	0.162743	1089	3	-1.9777
WDR90	3	0.019865	0.051282	0.950402	1090	3	-0.28804			LCE1B	4	0.0078064	0.010089	0.162743	1090	4	-2.4915
MEX3A	3	0.019894	0.051341	0.950402	1091	1	-0.012173			ZNF335	4	0.0078112	0.010089	0.162743	1091	4	-2.1005
CFB	3	0.01991	0.051387	0.950402	1092	3	-0.25389			OR2A7	4	0.007824	0.010089	0.162743	1092	3	-1.9061
GSG1	4	0.019939	0.054743	0.950402	1093	2	-0.22968			E2F4	4	0.0078278	0.010089	0.162743	1093	3	-0.90078
OR5D18	4	0.019992	0.05485	0.950402	1094	3	-0.41211			DDX3X	3	0.0078497	0.007539	0.162743	1094	1	-0.03684
FGF2	3	0.020001	0.051624	0.950402	1095	2	-0.52982			CPSF4	4	0.0078545	0.010089	0.162743	1095	4	-2.3769
ABCB10	4	0.020006	0.054875	0.950402	1096	3	-0.48229			CTIF	4	0.0078549	0.010089	0.162743	1096	4	-1.1838
GABRB1	6	0.020021	0.066163	0.957629	1097	4	-0.32216			44812	4	0.0078793	0.01009	0.162743	1097	2	-0.10063
CA12	3	0.02004	0.051717	0.950402	1098	3	-0.56465			TBCE	4	0.007885	0.01009	0.162743	1098	4	-2.5372
SAP130	4	0.020051	0.05497	0.950402	1099	3	-0.62834			NUP88	4	0.0079029	0.01009	0.162743	1099	4	-2.5871
PMM2	2	0.020067	0.037046	0.948835	1100	2	-0.53803			UBL4A	4	0.0079442	0.01009	0.162743	1100	4	-1.3919
CLASRP	3	0.020131	0.051956	0.950402	1101	3	-0.66869			UGP2	4	0.0079524	0.01009	0.162743	1101	4	-1.8829
FTMT	3	0.020147	0.051998	0.950402	1102	2	-0.67725			MRPS26	4	0.0079731	0.01009	0.162743	1102	4	-1.7687
KCTD9	4	0.020159	0.055212	0.950402	1103	3	-0.21014			BMP10	4	0.0079823	0.01009	0.162743	1103	1	-0.05913
MBD1	5	0.02016	0.062965	0.957629	1104	4	-0.30284			TMEM120A	4	0.0079837	0.01009	0.162743	1104	3	-1.9774
LEMD2	5	0.020224	0.06315	0.957629	1105	3	-0.59646			QARS	4	0.0079856	0.01009	0.162743	1105	4	-2.9984
IRAK3	5	0.020231	0.063173	0.957629	1106	2	-0.029763			IL1RN	3	0.0080182	0.0075843	0.162743	1106	3	-3.0764
SULF1	4	0.020237	0.055376	0.950402	1107	3	-0.25158			TCAP	4	0.0080495	0.010114	0.162743	1107	4	-0.99795
ZNF330	5	0.020337	0.063466	0.957629	1108	4	-0.20861			WDR1	4	0.0080592	0.010114	0.162743	1108	4	-3.2657
DPM1	4	0.020351	0.05561	0.950402	1109	3	-0.58834			MRPS30	4	0.0080752	0.010115	0.162743	1109	3	-2.0065
ACPT	3	0.020363	0.05255	0.950402	1110	2	-0.42126			TENM1	4	0.0081036	0.010115	0.162743	1110	3	-1.05
ZC3H12C	6	0.020364	0.067007	0.957629	1111	2	-0.041964			KCTD15	4	0.0081109	0.010115	0.162743	1111	4	-1.3569
IRX6	4	0.020423	0.055763	0.950402	1112	2	-0.60123			SMN2	4	0.0081315	0.010115	0.162743	1112	4	-3.3845
ENO1	3	0.020433	0.052722	0.950402	1113	2	-2.321			CENPQ	4	0.0081338	0.010115	0.162743	1113	4	-1.8672
C6orf201	2	0.020456	0.037763	0.948835	1114	2	-0.37789			LRR1	4	0.0081362	0.010144	0.162743	1114	4	-3.3898
hsa-mir-4255	1	0.020479	0.020459	0.943812	1115	1	-3.0503			ZNF362	4	0.0081368	0.010144	0.162743	1115	1	0.29366
MYLPF	4	0.020531	0.056003	0.950402	1116	2	-0.060229			SLC13A2	4	0.0081699	0.010144	0.162743	1116	4	-1.1874
SFN	3	0.020542	0.05299	0.950402	1117	2	-0.70482			GLRB	4	0.008191	0.010144	0.162743	1117	4	-1.3966
LRCH2	5	0.020567	0.06409	0.957629	1118	2	0.052901			SLC27A3	4	0.0082057	0.010144	0.162743	1118	3	-1.7058
RNMT	3	0.020582	0.053101	0.950402	1119	1	0.056955			NOP2	4	0.0082154	0.010144	0.162743	1119	3	-2.9047
SMCR8	3	0.020593	0.053124	0.950402	1120	3	-0.34406			C9orf78	4	0.0082276	0.010144	0.162743	1120	3	-2.1972
HINT3	5	0.020634	0.064289	0.957629	1121	1	0.02261			KLF17	4	0.0082398	0.010144	0.162743	1121	4	-0.6798
C1RL	4	0.020675	0.056319	0.950402	1122	2	-0.60996			NBPF4	4	0.0082598	0.010144	0.162743	1122	3	-1.2898
CHRNG	5	0.020683	0.064421	0.957629	1123	3	-0.39818			ELP3	4	0.0082618	0.010144	0.162743	1123	4	-1.9016
GC	5	0.020702	0.064471	0.957629	1124	2	0.36567			IFRD1	4	0.0082689	0.010145	0.162743	1124	4	-1.4649
STX12	3	0.020716	0.053429	0.950402	1125	3	-0.22564			RNF40	4	0.0082739	0.010145	0.162743	1125	3	-4.0457
DMRTC2	5	0.020735	0.064575	0.957629	1126	3	-0.30407			MED11	4	0.008276	0.010145	0.162743	1126	4	-3.0932
NTN4	4	0.020737	0.056448	0.950402	1127	3	-0.57377			NUP85	4	0.0082878	0.010145	0.162743	1127	4	-3.1514
PTAFR	3	0.020806	0.053649	0.950402	1128	3	-0.29513			BCCIP	4	0.0082945	0.010145	0.162743	1128	4	-3.041
AHSA1	4	0.020959	0.056934	0.950402	1129	2	0.10482			KLHL42	4	0.0082988	0.010145	0.162743	1129	3	-1.528
PILRB	4	0.020961	0.056937	0.950402	1130	3	-0.30693			SUPT16H	4	0.0083188	0.010145	0.162743	1130	4	-3.3471
SP140L	5	0.02097	0.06524	0.957629	1131	3	-0.12853			UBE2V1	4	0.0083359	0.010145	0.162743	1131	4	-2.3303
ZDBF2	3	0.020986	0.054106	0.950402	1132	1	0.070172			CCS	4	0.0083427	0.010145	0.162743	1132	3	-1.4653
NPW	3	0.020991	0.054115	0.950402	1133	2	-0.68652			SGK494	4	0.0083493	0.010145	0.162743	1133	4	-2.012
FZD9	2	0.021019	0.038813	0.948835	1134	2	-0.63199			SKP1	4	0.008354	0.010145	0.162743	1134	3	-4.4656
PDE4B	4	0.021069	0.057169	0.950402	1135	2	-0.18681			CPSF1	4	0.0083813	0.010145	0.162743	1135	4	-2.688
ZNF205	4	0.021086	0.057206	0.950402	1136	3	-0.50243			DPH7	4	0.0084062	0.010155	0.162743	1136	4	-2.8968
MSANTD3-TMEFF1	2	0.021104	0.038964	0.948835	1137	2	-0.99545			ZNF302	4	0.0084144	0.010156	0.162743	1137	3	-1.219
TLR3	4	0.021123	0.057289	0.950402	1138	3	-1.1716			CFC1	4	0.0084465	0.010184	0.162743	1138	4	-3.5051
RAD51AP1	3	0.02114	0.054475	0.950402	1139	3	-0.35016			C3orf18	4	0.0084973	0.010184	0.162743	1139	3	-1.7592
DUSP12	4	0.021158	0.057371	0.950402	1140	3	-0.39702			HIST1H2AJ	4	0.0085132	0.010184	0.162743	1140	4	-2.9833
PCDHB14	3	0.021183	0.054571	0.950402	1141	3	-0.34694			CCDC28A	4	0.0085488	0.010205	0.162743	1141	2	-0.59658
TMEM174	2	0.021219	0.039163	0.948835	1142	1	-0.49186			ZMAT5	4	0.0085753	0.010205	0.162743	1142	4	-2.5054
ITK	3	0.021221	0.05467	0.950402	1143	3	-0.61782			ALDH3B2	4	0.0085853	0.010205	0.162743	1143	3	-1.6547
KLHL4	3	0.021229	0.054686	0.950402	1144	1	0.12911			RPL7L1	4	0.0085901	0.010205	0.162743	1144	3	-2.7355
NDUFB6	4	0.02123	0.057518	0.951339	1145	2	-0.40109			TAF7	4	0.0085976	0.010205	0.162743	1145	4	-1.9439
hsa-mir-548a-2	2	0.021265	0.039243	0.948835	1146	2	-0.39645			NET1	4	0.0086045	0.010205	0.162743	1146	3	-1.6173
LRRCC1	3	0.021278	0.054808	0.950402	1147	3	-0.53206			XRN2	4	0.0086358	0.010205	0.162743	1147	3	-3.8638
WASF1	5	0.021284	0.066147	0.957629	1148	2	-0.15439			NAA35	4	0.0086383	0.010205	0.162743	1148	4	-3.3329
RAPGEF2	4	0.021289	0.057649	0.951512	1149	3	-0.4233			RNF225	4	0.0086407	0.010205	0.162743	1149	3	-3.3781
YOD1	5	0.021306	0.066199	0.957629	1150	3	-0.37144			BRIP1	4	0.0086507	0.010211	0.162743	1150	3	-4.707
MAF	4	0.021324	0.057717	0.951512	1151	3	-0.49424			HEXIM1	4	0.0086769	0.010211	0.162743	1151	4	-2.3731
PMF1-BGLAP	2	0.021327	0.039349	0.948835	1152	2	-1.1196			CHTF8	4	0.0086927	0.010226	0.162743	1152	3	-1.4595
SPAST	3	0.02135	0.054984	0.950402	1153	2	-0.46428			ZNF182	4	0.0087033	0.010226	0.162743	1153	1	-0.21986
CACNB4	4	0.021397	0.057861	0.951512	1154	2	-0.35195			NUP133	4	0.0087435	0.010238	0.162743	1154	4	-3.6359
MFRP	3	0.021471	0.055282	0.950402	1155	2	-0.35636			MVK	4	0.0087546	0.010239	0.162743	1155	4	-4.6647
TBX4	4	0.021499	0.058095	0.952878	1156	1	0.050327			TICRR	4	0.0087553	0.010239	0.162743	1156	4	-3.3474
STK10	1	0.021504	0.021437	0.943812	1157	1	-3.7979			UBA52	4	0.0087687	0.010239	0.162743	1157	4	-2.9437
SCAF8	5	0.021511	0.06676	0.957629	1158	4	-0.61898			IL17B	4	0.0088062	0.010265	0.162743	1158	3	-1.1662
ASB12	5	0.021524	0.066795	0.957629	1159	3	-0.58458			ZNF226	4	0.0088083	0.010265	0.162743	1159	3	-1.7938
CYP27A1	3	0.02153	0.055416	0.950402	1160	2	-0.50337			ZDHHC12	4	0.0088426	0.010265	0.162743	1160	3	-2.0845
CLDN1	6	0.02154	0.06999	0.957629	1161	3	-0.15239			IFNA8	4	0.0088566	0.010265	0.162743	1161	4	-2.6842
TMOD4	4	0.021553	0.058216	0.952878	1162	2	-0.20386			CUL9	4	0.0088671	0.010265	0.162743	1162	4	-1.5092
SCN2B	5	0.021559	0.066889	0.957629	1163	2	0.20043			PPP1CB	4	0.0088941	0.010265	0.162743	1163	3	-4.6422
FAHD1	5	0.02157	0.066926	0.957629	1164	2	0.77146			DUSP28	4	0.0089211	0.010265	0.162743	1164	4	-1.3102
UAP1	5	0.021575	0.066941	0.957629	1165	2	-0.056568			GNG4	4	0.0089237	0.010265	0.162743	1165	3	-1.1886
ZNF672	3	0.021597	0.055576	0.950402	1166	3	-0.43554			DIDO1	4	0.0089469	0.010265	0.162743	1166	2	-0.75893
C5orf22	3	0.021623	0.055632	0.950402	1167	3	-0.27193			PET100	4	0.0090042	0.010265	0.162743	1167	4	-1.3246
NOX3	3	0.021648	0.055694	0.950402	1168	3	-0.29035			API5	4	0.0090121	0.010265	0.162743	1168	3	-0.96805
MRAP	5	0.021709	0.067309	0.957629	1169	2	-0.023496			U2SURP	4	0.0090673	0.010265	0.162743	1169	4	-2.6683
C14orf1	3	0.021714	0.055854	0.950402	1170	2	-0.33251			PRG2	4	0.0091122	0.010275	0.162743	1170	4	-1.5303
FER	1	0.021722	0.021653	0.943812	1171	1	-3.7852			PFDN5	4	0.0091298	0.010275	0.162743	1171	4	-3.5472
PLK3	4	0.021751	0.058646	0.95299	1172	3	-0.69826			CHEK1	4	0.0091347	0.010275	0.162743	1172	3	-3.0398
GPC6	3	0.021754	0.055954	0.950402	1173	2	-0.42298			BVES	4	0.0091474	0.010275	0.162743	1173	4	-0.98095
DBR1	2	0.021758	0.040138	0.948835	1174	2	-1.573			RPS2	4	0.0091581	0.010275	0.162743	1174	4	-2.8755
ZNF781	4	0.021822	0.058803	0.95299	1175	1	0.099054			OTUB1	4	0.0091612	0.010275	0.162743	1175	4	-1.7472
GLUL	3	0.021835	0.056143	0.950402	1176	1	-0.21968			RPEL1	4	0.0091773	0.010275	0.162743	1176	3	-3.8388
ROPN1L	5	0.021843	0.067677	0.957629	1177	1	0.15186			SECTM1	4	0.0092045	0.010275	0.162743	1177	2	-0.84468
UBC	5	0.021893	0.067817	0.957629	1178	2	0.36365			RPL39	4	0.0092196	0.010275	0.162743	1178	4	-3.4701
FABP12	5	0.021911	0.067868	0.957629	1179	2	-0.58458			ETV3L	4	0.0092243	0.010275	0.162743	1179	4	-2.4823
MAZ	5	0.021927	0.067922	0.957629	1180	2	-0.55835			DGCR8	4	0.0092582	0.010275	0.162743	1180	4	-1.4607
TAF8	2	0.021949	0.040493	0.948835	1181	2	-0.52617			SLC6A9	4	0.009268	0.010275	0.162743	1181	3	-1.6593
ZNF713	3	0.021956	0.056434	0.950402	1182	1	0.22475			RNF169	4	0.0092694	0.010275	0.162743	1182	3	-1.1479
P2RX3	5	0.021978	0.068063	0.957629	1183	2	0.087893			USP17L29	4	0.0092706	0.010275	0.162743	1183	4	-2.3449
FKBP6	3	0.021997	0.056523	0.950402	1184	1	-0.3716			PCDHGA3	4	0.0092815	0.010275	0.162743	1184	4	-1.3219
PKD1L3	5	0.02202	0.068181	0.957629	1185	2	-0.18088			RPS8	4	0.0092856	0.010275	0.162743	1185	4	-2.9254
PADI2	3	0.022032	0.056609	0.950402	1186	2	-0.75885			DHX36	4	0.0092861	0.010275	0.162743	1186	4	-2.9627
MAGED1	3	0.022032	0.056609	0.950402	1187	2	-2.1938			RPL35	4	0.0092907	0.010275	0.162743	1187	3	-3.5507
SFRP1	5	0.02205	0.06827	0.957629	1188	4	-0.38412			GOLGA6L4	4	0.0093135	0.010289	0.162743	1188	3	-3.0831
TM2D3	3	0.022069	0.056688	0.950402	1189	2	-1.0282			POLR2B	4	0.0093187	0.010289	0.162743	1189	4	-3.3451
CD163	3	0.022077	0.056706	0.950402	1190	2	-0.24872			PNPLA1	4	0.0093421	0.010289	0.162743	1190	4	-1.8137
KCTD1	3	0.022118	0.0568	0.950402	1191	2	-0.39953			PPIL2	4	0.0093795	0.010289	0.162743	1191	4	-4.2438
FAM43B	3	0.022136	0.056844	0.950402	1192	3	-0.72515			NOC2L	4	0.0094126	0.010289	0.162743	1192	4	-3.3425
NSMCE2	4	0.022144	0.059517	0.955896	1193	1	-0.22755			MS4A5	4	0.0094155	0.010289	0.162743	1193	4	-1.127
MYH7	5	0.022177	0.068606	0.957629	1194	4	-0.3844			ZC3H8	4	0.0094177	0.010289	0.162743	1194	4	-1.8571
CRAT	5	0.022179	0.068611	0.957629	1195	2	0.19059			SRSF2	4	0.0094292	0.010289	0.162743	1195	3	-4.0266
MEI1	2	0.022192	0.040946	0.948835	1196	1	-0.097161			RICTOR	3	0.0094314	0.010528	0.162743	1196	3	-3.3905
SLC23A1	3	0.022194	0.056983	0.950402	1197	3	-0.16806			MRPL4	4	0.0094617	0.010289	0.162743	1197	4	-3.7224
SERPINB7	3	0.022233	0.057063	0.950402	1198	3	-0.40767			FIP1L1	4	0.0094637	0.010289	0.162743	1198	4	-1.6727
hsa-mir-3653	4	0.022271	0.059785	0.955896	1199	3	-0.72307			AKIRIN2	4	0.0094704	0.010289	0.162743	1199	4	-2.7358
AGAP6	3	0.022279	0.057175	0.950402	1200	1	-0.58458			HSP90B1	4	0.0094842	0.010289	0.162743	1200	3	-2.0073
SPIN1	2	0.022301	0.041151	0.948835	1201	1	-0.95522			IMPDH2	4	0.009494	0.010289	0.162743	1201	4	-1.6876
PQLC1	3	0.02232	0.057271	0.950402	1202	1	0.13659			RPL26	4	0.0095065	0.010289	0.162743	1202	3	-3.6334
OPN1SW	5	0.022334	0.069032	0.957629	1203	2	-0.0096356			PDCD5	4	0.0095182	0.010289	0.162743	1203	3	-1.7638
BRCA2	3	0.02236	0.057359	0.950402	1204	1	0.52319			GTF3C1	4	0.0095267	0.010289	0.162743	1204	4	-3.0448
TBC1D19	4	0.022413	0.060106	0.955896	1205	1	0.64864			NDUFB2	4	0.0095667	0.010315	0.162743	1205	4	-2.0688
CHI3L1	5	0.022426	0.069276	0.957629	1206	3	-0.24618			SCN9A	4	0.009618	0.010329	0.162743	1206	2	-0.76669
RSPRY1	3	0.02244	0.057547	0.951339	1207	2	-0.63991			PRDX1	4	0.0096542	0.010329	0.162743	1207	3	-3.7068
ZBTB34	3	0.022448	0.057569	0.951339	1208	3	-0.31927			SDE2	4	0.0096606	0.010329	0.162743	1208	4	-3.1792
TMPPE	5	0.022462	0.069379	0.957629	1209	2	0.11207			JPH3	4	0.0096862	0.01033	0.162743	1209	4	-2.7028
PTCHD3	6	0.022475	0.072361	0.957629	1210	4	-0.44265			USP10	4	0.0097005	0.01033	0.162743	1210	2	-1.0377
CECR2	4	0.022487	0.060257	0.956187	1211	2	-0.2022			DYNLRB2	4	0.0097134	0.01033	0.162743	1211	4	-1.5683
SDF2	2	0.022506	0.041515	0.948835	1212	2	-0.79525			CACTIN	4	0.0097696	0.01033	0.162743	1212	4	-1.6705
TMEM236	5	0.022589	0.069726	0.957629	1213	3	-0.31716			PARK7	4	0.0097839	0.010353	0.162743	1213	3	-1.3078
GPR157	4	0.022628	0.060559	0.956187	1214	1	0.20422			PHAX	4	0.0098014	0.010362	0.162743	1214	4	-4.0016
DCSTAMP	4	0.022648	0.060605	0.956187	1215	3	-1.0415			VPS4A	4	0.0098342	0.010362	0.162743	1215	4	-2.4051
C4orf32	5	0.022649	0.0699	0.957629	1216	1	0.12284			UBE2C	4	0.009842	0.010362	0.162743	1216	3	-3.97
GGA2	3	0.022683	0.058139	0.952878	1217	2	-0.19794			RMI1	4	0.0098577	0.010362	0.162743	1217	3	-1.8492
hsa-mir-585	2	0.022702	0.041866	0.948835	1218	2	-0.96284			TBCB	4	0.0098748	0.010362	0.162743	1218	4	-3.4875
GADL1	4	0.022709	0.06074	0.956187	1219	3	-0.46968			PPIP5K2	4	0.0098828	0.010363	0.162743	1219	4	-2.75
AMER3	3	0.022716	0.05823	0.952878	1220	3	-0.45551			KCNE3	4	0.0098959	0.010363	0.162743	1220	4	-1.1049
ZRANB2	5	0.022736	0.070101	0.957629	1221	4	-0.5365			EIF3E	4	0.0099725	0.010363	0.162743	1221	4	-1.4116
PLXNA3	5	0.022832	0.07037	0.957629	1222	4	-0.33917			XRCC2	4	0.0099954	0.010389	0.162743	1222	4	-1.6939
ZNF816	1	0.022843	0.022797	0.943812	1223	1	-1.5655			SRSF3	4	0.010041	0.01039	0.162743	1223	3	-2.001
SYTL3	5	0.022862	0.070461	0.957629	1224	3	-0.29829			ARRDC5	4	0.010093	0.010403	0.162743	1224	4	-1.9694
PACSIN2	3	0.022885	0.058645	0.95299	1225	1	0.2776			CALML6	4	0.010107	0.010403	0.162743	1225	4	-1.6344
NRP1	4	0.022897	0.061126	0.957422	1226	1	-0.0057697			TFRC	4	0.010109	0.010403	0.162743	1226	3	-2.1765
PLEKHB1	5	0.022941	0.0707	0.957629	1227	4	-0.20761			VARS	4	0.010112	0.010403	0.162743	1227	4	-3.678
IGF1R	6	0.022942	0.073568	0.957629	1228	2	0.049859			ATP5E	4	0.010129	0.010403	0.162743	1228	4	-2.1908
RCBTB2	5	0.022943	0.070706	0.957629	1229	2	0.059846			HAUS4	4	0.010136	0.010403	0.162743	1229	4	-2.3595
CTAGE6	3	0.022984	0.058873	0.95299	1230	3	-0.3593			DIAPH3	4	0.010137	0.010403	0.162743	1230	4	-1.1137
WHSC1	5	0.022984	0.070825	0.957629	1231	2	-0.58458			ATP6V1F	4	0.010147	0.010403	0.162743	1231	3	-4.2783
MRPL16	5	0.023004	0.070876	0.957629	1232	4	-0.39149			DOC2A	4	0.010155	0.010403	0.162743	1232	3	-1.0696
TNFAIP6	5	0.023051	0.07102	0.957629	1233	1	-0.0046947			PRIM2	4	0.010163	0.010403	0.162743	1233	4	-3.5377
IFNW1	3	0.023077	0.059081	0.953219	1234	3	-0.29932			CDC20	4	0.010165	0.010403	0.162743	1234	4	-3.3279
NCOA6	3	0.02308	0.059087	0.953219	1235	3	-0.41725			CERS1	4	0.010179	0.010403	0.162743	1235	3	-1.3865
CERS1	5	0.023093	0.071132	0.957629	1236	4	-0.59809			RRNAD1	4	0.010179	0.010403	0.162743	1236	3	-1.5578
UBE2Q1	5	0.023097	0.07114	0.957629	1237	2	0.12342			SLC10A1	4	0.010192	0.010403	0.162743	1237	4	-1.0952
DYNLRB1	2	0.023165	0.042661	0.948835	1238	1	-0.029694			CEACAM3	4	0.010206	0.010403	0.162743	1238	4	-1.1923
CREG1	5	0.023185	0.071349	0.957629	1239	2	-0.084619			SPDEF	4	0.010215	0.010403	0.162743	1239	3	-1.1629
OR8H3	3	0.0232	0.059386	0.955896	1240	3	-0.28538			CMTM5	4	0.010246	0.010403	0.162743	1240	3	-1.4924
IFNLR1	5	0.023252	0.071532	0.957629	1241	2	-0.25365			RAP2C	4	0.010247	0.010403	0.162743	1241	4	-1.3828
ZNF652	5	0.02331	0.071685	0.957629	1242	2	-0.31934			PRUNE	4	0.010247	0.010403	0.162743	1242	3	-1.606
GPA33	3	0.023321	0.059672	0.955896	1243	2	-0.25411			LSM7	4	0.01028	0.010403	0.162743	1243	4	-3.8712
FBLIM1	3	0.023334	0.059697	0.955896	1244	2	-0.35921			ATP6V1H	4	0.01029	0.010403	0.162743	1244	4	-1.1549
HTR1E	4	0.023348	0.062102	0.957529	1245	3	-0.37602			CLASRP	4	0.010298	0.010403	0.162743	1245	3	-2.7696
SNX12	3	0.023369	0.059775	0.955896	1246	2	-0.39817			YBX1	4	0.010349	0.010424	0.162743	1246	4	-2.1127
GFPT2	5	0.023381	0.071887	0.957629	1247	4	-0.32315			ARIH2	4	0.01035	0.010424	0.162743	1247	4	-1.3851
SLC22A24	2	0.023413	0.043109	0.948835	1248	2	-0.96113			SRP9	4	0.010376	0.010424	0.162743	1248	4	-2.4428
SLC39A2	6	0.023424	0.074797	0.957629	1249	2	-0.053487			SF3A1	4	0.010388	0.010424	0.162743	1249	4	-3.5221
OR10X1	3	0.023474	0.060023	0.955896	1250	3	-0.3303			VPS16	4	0.010401	0.010425	0.162743	1250	4	-1.8314
RAB13	3	0.023484	0.060049	0.955896	1251	2	-0.21989			LSM10	4	0.010411	0.010425	0.162743	1251	4	-3.1065
UMODL1	3	0.023484	0.060057	0.955896	1252	3	-0.53799			MRPS14	4	0.010414	0.010425	0.162743	1252	3	-2.5056
PRRC2A	3	0.023497	0.060078	0.955896	1253	2	-0.8639			CLCN5	4	0.010415	0.010425	0.162743	1253	3	-1.9973
C15orf57	1	0.023499	0.023429	0.943812	1254	1	-0.79289			EFTUD2	4	0.010425	0.010425	0.162743	1254	4	-2.6753
TCIRG1	3	0.023518	0.060129	0.955896	1255	3	-0.33337			PHKA2	4	0.01043	0.010425	0.162743	1255	4	-1.9292
MYO10	3	0.023531	0.060156	0.955896	1256	1	0.14775			RPRD1B	4	0.01043	0.010425	0.162743	1256	4	-2.8081
GALNT16	4	0.023541	0.062522	0.957629	1257	1	0.3443			SEH1L	3	0.01043	0.01088	0.165217	1257	2	-4.2374
ARMC3	4	0.02355	0.062539	0.957629	1258	2	-0.12641			TP53TG3C	4	0.010448	0.010425	0.162743	1258	4	-1.8518
CT62	5	0.023555	0.072358	0.957629	1259	3	-1.2897			EXOC3	4	0.010471	0.010436	0.162743	1259	4	-2.0619
CENPP	4	0.023564	0.062572	0.957629	1260	2	-0.72492			VCX	4	0.010482	0.010436	0.162743	1260	3	-1.8817
SUPT20H	4	0.023595	0.062634	0.957629	1261	3	-0.28707			MED27	4	0.010489	0.010436	0.162743	1261	4	-1.7757
CDKN1A	4	0.023601	0.062654	0.957629	1262	3	-0.50736			SPATA3	4	0.010495	0.010436	0.162743	1262	3	-1.1723
DEFB4B	2	0.023678	0.043594	0.948835	1263	2	-1.1415			RPF1	4	0.010501	0.010436	0.162743	1263	3	-1.4782
XPOT	2	0.023732	0.043698	0.948835	1264	1	-0.1811			TUSC2	4	0.010518	0.010436	0.162743	1264	4	-2.7539
ARL16	6	0.023746	0.075596	0.957629	1265	3	-0.22732			RRAGC	4	0.010521	0.010436	0.162743	1265	4	-1.0556
CHRNB2	4	0.023756	0.062991	0.957629	1266	2	-0.23167			SRSF1	4	0.010539	0.010451	0.162743	1266	4	-3.1436
MPHOSPH8	3	0.023773	0.060748	0.956187	1267	1	-0.05387			HCCS	4	0.010607	0.010451	0.162743	1267	2	-0.55372
C1orf51	5	0.023776	0.072937	0.957629	1268	2	0.0092134			UTP23	4	0.010611	0.010451	0.162743	1268	3	-3.1719
IRF1	5	0.023789	0.072976	0.957629	1269	3	-0.14327			KRTAP5-3	4	0.010624	0.010451	0.162743	1269	4	-1.6519
APOL3	5	0.02381	0.073033	0.957629	1270	4	-0.25164			ZMYND15	4	0.010661	0.010451	0.162743	1270	2	-1.3251
EPS8	3	0.023832	0.060905	0.956578	1271	3	-0.29591			ATP5G1	4	0.010677	0.010451	0.162743	1271	4	-1.8603
LALBA	5	0.023848	0.073125	0.957629	1272	2	-0.38419			TCP10	4	0.01071	0.010451	0.162743	1272	2	-0.37858
IGSF5	6	0.023866	0.075899	0.957629	1273	4	-0.3645			ADAT3	4	0.010713	0.010451	0.162743	1273	4	-1.8158
NKIRAS1	5	0.023866	0.073177	0.957629	1274	3	-0.4358			USP17L27	4	0.010716	0.010451	0.162743	1274	3	-3.1855
SLC43A3	6	0.023907	0.075997	0.957629	1275	4	-0.29661			ANHX	4	0.010723	0.010451	0.162743	1275	2	-1.8505
SRPR	4	0.023917	0.063333	0.957629	1276	3	-0.85952			FAM96B	4	0.010735	0.010451	0.162743	1276	4	-4.362
IQGAP1	5	0.023923	0.073333	0.957629	1277	2	0.013908			MTG1	4	0.010743	0.010451	0.162743	1277	4	-1.3985
MGARP	4	0.023949	0.063414	0.957629	1278	3	-0.59231			ZBTB41	4	0.010761	0.010451	0.162743	1278	4	-1.1583
hsa-mir-3609	2	0.023952	0.044064	0.948835	1279	2	-0.24036			WNT9A	4	0.010767	0.010451	0.162743	1279	4	-0.80165
PTPN21	5	0.023973	0.073464	0.957629	1280	3	-0.66174			RPUSD1	4	0.010785	0.010451	0.162743	1280	2	-1.3087
PSG5	5	0.02399	0.073504	0.957629	1281	2	-0.098526			RARA	4	0.010795	0.010451	0.162743	1281	4	-0.95017
SYS1	3	0.02401	0.061314	0.957422	1282	2	-0.66548			KCNK15	4	0.010797	0.010451	0.162743	1282	4	-1.6155
ST3GAL6	3	0.024055	0.061426	0.957422	1283	1	-0.28252			CUX1	4	0.010813	0.01048	0.162743	1283	3	-1.3384
OR51T1	5	0.024076	0.073735	0.957629	1284	2	-0.26948			RPS15	4	0.01084	0.01048	0.162743	1284	4	-3.2551
CRYGN	4	0.024078	0.063701	0.957629	1285	1	-0.31808			DOCK6	4	0.010847	0.01048	0.162743	1285	3	-2.6647
LAPTM5	5	0.024124	0.073855	0.957629	1286	2	-0.078396			NCAPH2	4	0.010897	0.010481	0.162743	1286	3	-3.8335
CENPQ	6	0.02415	0.076636	0.957629	1287	4	-0.34073			CANX	4	0.010941	0.010492	0.162743	1287	3	-2.2778
EPHA10	4	0.024153	0.063856	0.957629	1288	3	-0.51899			NOP14	4	0.010941	0.010492	0.162743	1288	4	-3.0198
PLAG1	3	0.024176	0.061701	0.957422	1289	1	0.24375			DCAF15	4	0.010944	0.010492	0.162743	1289	3	-4.3735
TMPRSS5	3	0.024203	0.061762	0.957422	1290	2	-0.31322			SHKBP1	4	0.010959	0.010492	0.162743	1290	3	-0.86882
ANGPT2	3	0.024204	0.061768	0.957422	1291	3	-0.3396			RNASEH1	4	0.010968	0.010492	0.162743	1291	4	-1.8141
KDM3A	3	0.02421	0.061782	0.957422	1292	2	-0.35516			HIST2H2AA4	4	0.010972	0.010492	0.162743	1292	4	-1.9803
WDPCP	3	0.024239	0.061844	0.957422	1293	3	-0.27547			TPMT	4	0.010989	0.010492	0.162743	1293	4	-2.2457
F11R	3	0.024256	0.061884	0.957422	1294	3	-0.29394			DUX4	4	0.010998	0.010492	0.162743	1294	4	-3.4521
GRAMD3	3	0.024265	0.061906	0.957422	1295	2	-0.4889			EWSR1	4	0.011001	0.010492	0.162743	1295	4	-1.5775
CLDN5	2	0.024272	0.044608	0.948835	1296	1	0.087099			FECH	4	0.011017	0.010492	0.162743	1296	4	-1.4242
TM2D1	2	0.024291	0.044645	0.948835	1297	2	-0.89375			NDUFS1	4	0.011069	0.010492	0.162743	1297	3	-1.2281
RFX5	4	0.024292	0.064161	0.957629	1298	2	-0.22803			RRP36	4	0.011073	0.010507	0.162743	1298	4	-2.3394
hsa-mir-3907	2	0.024296	0.044654	0.948835	1299	2	-0.89713			MRPL30	4	0.011102	0.010508	0.162743	1299	4	-2.3505
CEP170B	6	0.024308	0.077025	0.957629	1300	4	-0.37843			POLR2K	4	0.011116	0.010676	0.162743	1300	2	-1.6472
ABCA3	3	0.024313	0.062016	0.957529	1301	2	-0.21001			VPS11	4	0.011121	0.010676	0.162743	1301	2	-0.94991
RBP5	3	0.02432	0.062037	0.957529	1302	2	-0.58458			DBH	4	0.011128	0.010676	0.162743	1302	4	-2.7255
MIPEP	5	0.024325	0.074398	0.957629	1303	1	0.1217			COX11	4	0.011148	0.010676	0.162743	1303	3	-1.6499
NTS	3	0.024338	0.062083	0.957529	1304	2	-0.45131			RBMS1	4	0.011155	0.010676	0.162743	1304	4	-2.1856
IL13RA2	2	0.02438	0.044804	0.948835	1305	1	-0.22714			GSTZ1	4	0.011196	0.010676	0.162743	1305	4	-1.3606
NUMB	5	0.024392	0.074595	0.957629	1306	2	-0.17448			WDR25	4	0.011203	0.010676	0.162743	1306	4	-2.4934
GMDS	5	0.024439	0.074714	0.957629	1307	2	0.80111			LRSAM1	4	0.011214	0.010676	0.162743	1307	4	-1.1985
ZWINT	3	0.024499	0.062483	0.957629	1308	1	-0.11549			ATP5A1	4	0.011232	0.010676	0.162743	1308	4	-1.513
DZIP1L	6	0.024514	0.077555	0.957629	1309	3	-0.34172			SHFM1	4	0.011239	0.010676	0.162743	1309	4	-1.7865
ZNF442	2	0.024542	0.0451	0.948835	1310	1	-2.1809			SEC61B	4	0.011247	0.010676	0.162743	1310	4	-2.9198
PVRL1	5	0.024547	0.075014	0.957629	1311	4	-0.14695			MED22	4	0.011249	0.010676	0.162743	1311	3	-1.7258
MID2	3	0.02457	0.06264	0.957629	1312	2	-0.57853			SET	4	0.011264	0.010676	0.162743	1312	4	-2.1465
MRGPRF	5	0.024609	0.075183	0.957629	1313	2	-0.25284			RAPGEF1	4	0.011267	0.010676	0.162743	1313	3	-1.3128
HIPK1	4	0.024668	0.064933	0.957629	1314	1	0.012842			CLASP1	4	0.011282	0.010676	0.162743	1314	3	-2.67
UQCC2	2	0.024678	0.045324	0.949965	1315	2	-1.0156			MT2A	4	0.011293	0.010676	0.162743	1315	4	-2.9245
RBBP4	3	0.024701	0.062941	0.957629	1316	2	-0.43894			HMGCR	4	0.011293	0.010676	0.162743	1316	3	-1.4675
ATP6V0D1	1	0.024702	0.024605	0.943812	1317	1	-0.579			POMP	4	0.011318	0.010676	0.162743	1317	4	-1.9146
HTR6	5	0.024706	0.075445	0.957629	1318	4	-0.31211			ELL	4	0.011333	0.010676	0.162743	1318	4	-2.1096
LMAN1L	4	0.024728	0.065058	0.957629	1319	3	-0.3797			LMNB1	4	0.011363	0.010676	0.162743	1319	3	-2.3393
PPP1R9B	6	0.02475	0.078165	0.957629	1320	2	-0.071686			SLC35C1	4	0.011378	0.010676	0.162743	1320	2	-0.52229
PRKAB1	4	0.02476	0.065132	0.957629	1321	2	-0.15014			NUDT18	4	0.011459	0.010729	0.163052	1321	3	-1.072
PF4V1	5	0.024794	0.075663	0.957629	1322	1	0.39148			FAM89B	4	0.011471	0.010729	0.163052	1322	3	-2.2594
FCRL4	3	0.024806	0.063192	0.957629	1323	3	-0.71651			CCT6A	4	0.011495	0.010729	0.163052	1323	4	-3.9988
NHEJ1	4	0.024829	0.065276	0.957629	1324	2	-0.12614			FOXO1	4	0.011497	0.010729	0.163052	1324	2	-0.57417
hsa-mir-506	3	0.024862	0.063333	0.957629	1325	2	-0.66906			HINFP	4	0.011513	0.010955	0.16591	1325	4	-4.1808
IL1RAPL2	4	0.024866	0.065356	0.957629	1326	3	-0.65642			ARHGEF40	4	0.011519	0.010955	0.16591	1326	4	-1.1303
METTL12	4	0.024871	0.065369	0.957629	1327	3	-0.48598			PUF60	4	0.011583	0.010983	0.16591	1327	2	-2.1874
ILF2	4	0.024904	0.06545	0.957629	1328	2	-0.40893			THOC6	4	0.011605	0.010983	0.16591	1328	4	-1.5661
SNAI2	4	0.024961	0.065583	0.957629	1329	3	-0.52716			PDS5A	4	0.011605	0.010983	0.16591	1329	4	-3.9139
KIAA0430	4	0.024981	0.065619	0.957629	1330	2	-0.26233			RPAIN	4	0.011625	0.010983	0.16591	1330	3	-3.2852
GNL2	4	0.02499	0.065637	0.957629	1331	1	-0.2816			TUBB2A	4	0.011628	0.010983	0.16591	1331	3	-1.8714
BEST4	4	0.025011	0.065685	0.957629	1332	3	-0.44926			EIF3C	4	0.011647	0.014719	0.190906	1332	4	-4.0363
C15orf32	5	0.025043	0.076337	0.957629	1333	2	-0.03571			KIAA0368	4	0.011651	0.014719	0.190906	1333	2	-0.67448
PHOSPHO1	3	0.025063	0.063834	0.957629	1334	2	-0.77028			SUN2	4	0.011672	0.014733	0.190906	1334	4	-1.9131
GPR151	5	0.02509	0.076439	0.957629	1335	3	-0.19367			KLF10	4	0.011686	0.014734	0.190906	1335	3	-0.39423
PRAMEF1	4	0.02511	0.065893	0.957629	1336	3	-0.37314			BRAP	4	0.011709	0.014772	0.190906	1336	3	-2.8859
EPB41L5	5	0.025116	0.076516	0.957629	1337	4	-0.51735			NGB	4	0.011737	0.014772	0.190906	1337	1	-0.13428
SLC35F1	4	0.02514	0.065949	0.957629	1338	3	-0.31141			FGFBP3	4	0.01175	0.014772	0.190906	1338	4	-1.4087
LUC7L3	3	0.025181	0.06411	0.957629	1339	3	-0.58778			C19orf70	4	0.011785	0.014772	0.190906	1339	4	-1.3729
GLIPR1	4	0.025213	0.066106	0.957629	1340	3	-0.67463			PEF1	4	0.011815	0.014773	0.190906	1340	4	-0.75108
ARHGAP30	4	0.025242	0.06617	0.957629	1341	2	-0.26404			TRMT13	4	0.011852	0.014773	0.190906	1341	3	-2.3349
RFX4	6	0.025256	0.079346	0.957629	1342	3	-0.26665			MRPL3	4	0.011852	0.014773	0.190906	1342	4	-2.3201
HMG20A	4	0.025336	0.066384	0.957629	1343	3	-0.33853			EXOC6	4	0.011891	0.014782	0.190906	1343	4	-1.9683
GPR25	4	0.025341	0.066396	0.957629	1344	3	-0.48219			GPATCH3	4	0.011897	0.014782	0.190906	1344	3	-1.5615
NOL4	5	0.025396	0.07728	0.957629	1345	2	-0.26651			DHX37	4	0.01191	0.014782	0.190906	1345	4	-3.5953
DEFB114	4	0.025419	0.066552	0.957629	1346	3	-0.19927			CDH10	4	0.011929	0.014782	0.190906	1346	4	-2.3811
CMBL	5	0.025443	0.077415	0.957629	1347	2	-0.032348			EID2B	4	0.011943	0.014782	0.190906	1347	1	0.06191
ARHGEF10L	4	0.025473	0.066669	0.957629	1348	1	0.015241			TIMM10	4	0.011953	0.014782	0.190906	1348	4	-3.0699
FAM189A1	5	0.025477	0.077519	0.957629	1349	3	-0.33134			CCNB1	4	0.011983	0.014782	0.190906	1349	4	-1.7549
PDE3B	5	0.02548	0.077533	0.957629	1350	3	-0.3588			PKN2	4	0.011994	0.014782	0.190906	1350	1	-0.20862
FEM1B	6	0.025501	0.07996	0.957629	1351	4	-0.21058			CHST4	4	0.011997	0.014782	0.190906	1351	4	-1.397
SAV1	4	0.025526	0.066792	0.957629	1352	2	-0.27189			TANGO6	4	0.012	0.014782	0.190906	1352	4	-2.034
FAM50A	5	0.025555	0.077739	0.957629	1353	3	-0.36157			PRPF4B	4	0.012001	0.014782	0.190906	1353	2	-1.4067
ITPKC	4	0.02558	0.066897	0.957629	1354	1	-0.020267			WDR31	4	0.012017	0.014782	0.190906	1354	3	-1.0304
NPY2R	4	0.025586	0.066911	0.957629	1355	2	-0.3595			MPHOSPH10	4	0.012021	0.014782	0.190906	1355	3	-2.553
ATG4A	4	0.02564	0.067025	0.957629	1356	2	-0.72498			BMP2K	4	0.012045	0.014782	0.190906	1356	3	-1.1819
SLC38A7	5	0.025664	0.078027	0.957629	1357	3	-0.35905			RPAP1	4	0.012056	0.014782	0.190906	1357	4	-3.6461
STAB1	6	0.02569	0.080453	0.957629	1358	4	-0.33854			ELOF1	4	0.012064	0.014782	0.190906	1358	4	-1.2397
SOCS1	3	0.02572	0.065369	0.957629	1359	3	-0.42601			MS4A2	4	0.01208	0.014782	0.190906	1359	3	-1.262
FGFBP3	3	0.025748	0.065432	0.957629	1360	1	-0.093531			OR10C1	4	0.012102	0.014782	0.190906	1360	4	-1.2306
ZFP42	6	0.025751	0.080585	0.957629	1361	3	-0.22017			GABRA6	4	0.012134	0.014782	0.190906	1361	4	-1.6465
FOXJ2	6	0.025753	0.08059	0.957629	1362	2	0.091005			TAF7L	4	0.012148	0.014782	0.190906	1362	2	-0.44267
PCDHGA9	2	0.025757	0.047243	0.949965	1363	1	0.11281			PKN3	4	0.012161	0.014782	0.190906	1363	3	-0.82715
ZNF783	5	0.025767	0.078307	0.957629	1364	4	-0.35574			PTPN11	4	0.012179	0.014782	0.190906	1364	4	-1.8382
GIMAP4	5	0.025771	0.078316	0.957629	1365	3	-0.18419			NRF1	4	0.01221	0.014782	0.190906	1365	4	-2.5
CREBBP	5	0.02581	0.078415	0.957629	1366	3	-0.26557			OR4S1	4	0.012211	0.014782	0.190906	1366	2	-0.76906
SLITRK1	4	0.025825	0.067424	0.957629	1367	2	-0.23243			COX5A	4	0.012227	0.014782	0.190906	1367	4	-1.2971
TPRG1L	5	0.025831	0.078469	0.957629	1368	4	-0.17665			ARF1	4	0.012233	0.014782	0.190906	1368	3	-3.2944
CYTH3	5	0.02584	0.078491	0.957629	1369	4	-0.44784			MMP20	4	0.012244	0.014782	0.190906	1369	2	-0.70611
FAT1	4	0.025865	0.067497	0.957629	1370	2	-0.11712			CACNB1	4	0.012251	0.014782	0.190906	1370	1	-0.13764
TP73	5	0.025936	0.078754	0.957629	1371	4	-0.16457			SPARCL1	4	0.012269	0.014782	0.190906	1371	4	-1.0667
CTF1	3	0.025963	0.065926	0.957629	1372	2	-0.46955			BOLA1	4	0.012283	0.014782	0.190906	1372	4	-1.5131
ANKFY1	5	0.025964	0.078824	0.957629	1373	3	-0.23518			SPDYE2	4	0.012286	0.014782	0.190906	1373	4	-1.1874
FAM73A	5	0.025976	0.078859	0.957629	1374	2	-0.13592			FTHL17	4	0.012303	0.014782	0.190906	1374	3	-1.3405
PEA15	5	0.026019	0.078976	0.957629	1375	4	-1.0141			ZBTB33	4	0.012317	0.014782	0.190906	1375	4	-0.72008
ADAM17	5	0.02602	0.07898	0.957629	1376	3	-0.33828			MRPS21	4	0.012333	0.014782	0.190906	1376	4	-2.5414
NUP62	5	0.02602	0.07898	0.957629	1377	3	-0.6533			NUTM2G	4	0.012345	0.014782	0.190906	1377	4	-0.90368
CABP4	2	0.026027	0.047698	0.949965	1378	1	-0.14377			CDH18	4	0.012353	0.014782	0.190906	1378	2	-0.38385
GOSR1	3	0.026047	0.066116	0.957629	1379	3	-0.24295			INTS1	4	0.012376	0.014782	0.190906	1379	4	-3.9228
HSD11B2	5	0.026057	0.079076	0.957629	1380	3	-0.26381			SAMD9	4	0.012389	0.014782	0.190906	1380	3	-1.4367
C4orf19	5	0.026066	0.079101	0.957629	1381	3	-0.20834			NADSYN1	4	0.012393	0.014782	0.190906	1381	4	-1.6718
LCE1A	2	0.026134	0.047893	0.949965	1382	1	-0.22077			NDUFS3	4	0.012405	0.014782	0.190906	1382	3	-0.83572
ZNF318	4	0.026137	0.068073	0.957629	1383	3	-0.3934			AK4	4	0.012451	0.014782	0.190906	1383	4	-1.2326
ZNF140	3	0.02617	0.066406	0.957629	1384	2	-0.37139			IQCF2	4	0.012463	0.014782	0.190906	1384	4	-0.95089
SEH1L	3	0.026188	0.066447	0.957629	1385	3	-0.34136			PRR5-ARHGAP8	4	0.012465	0.014782	0.190906	1385	4	-1.6089
POPDC3	5	0.026199	0.079469	0.957629	1386	3	-0.16955			SLC9A4	4	0.012527	0.014783	0.190906	1386	4	-2.395
CRYBB3	3	0.02622	0.066531	0.957629	1387	3	-0.24442			TFIP11	4	0.012535	0.014783	0.190906	1387	4	-2.3242
DRG2	3	0.02622	0.066531	0.957629	1388	3	-0.31677			FKBP8	4	0.012538	0.014783	0.190906	1388	4	-1.832
SLC30A7	5	0.026226	0.079548	0.957629	1389	3	-0.49007			FAM19A3	4	0.01254	0.014783	0.190906	1389	3	-2.6316
LRRC39	6	0.026254	0.081835	0.960639	1390	3	-0.20203			KCNV2	4	0.012555	0.014783	0.190906	1390	2	-1.2284
OLFM4	4	0.026277	0.068378	0.957629	1391	1	0.22331			MAPK13	4	0.012566	0.014783	0.190906	1391	4	-1.2451
CMTR1	1	0.026287	0.026224	0.943812	1392	1	-0.91733			PKD1	4	0.012569	0.014783	0.190906	1392	3	-1.9121
UNC13C	5	0.026376	0.079953	0.957629	1393	3	-0.36889			HSPA13	4	0.012607	0.014783	0.190906	1393	3	-4.1125
hsa-mir-1269a	1	0.026383	0.026328	0.943812	1394	1	-0.40001			MRPL27	4	0.01261	0.014783	0.190906	1394	3	-2.4531
HHIP	3	0.026393	0.06694	0.957629	1395	1	0.3049			DNA2	4	0.012678	0.014783	0.190906	1395	3	-3.4711
IL36G	3	0.026412	0.066991	0.957629	1396	3	-0.61277			PUSL1	4	0.0127	0.014783	0.190906	1396	4	-2.3192
LYPD6B	4	0.026491	0.068845	0.957629	1397	2	-0.41077			TNPO3	4	0.012718	0.014783	0.190906	1397	4	-2.386
NFATC3	2	0.026512	0.048535	0.949965	1398	2	-0.99799			NME4	4	0.01272	0.014783	0.190906	1398	4	-0.92481
DTYMK	5	0.026527	0.08037	0.957629	1399	3	-0.83141			USP17L26	4	0.012727	0.014783	0.190906	1399	4	-4.1511
VSX1	5	0.026602	0.08058	0.957629	1400	3	-0.41666			FOXD4L6	4	0.012759	0.014783	0.190906	1400	4	-3.2245
STK39	6	0.026602	0.082691	0.962292	1401	3	0.12911			CDH26	4	0.012773	0.014783	0.190906	1401	4	-1.547
hsa-mir-493	1	0.026615	0.026567	0.943812	1402	1	-0.44015			SLC25A30	4	0.012815	0.014783	0.190906	1402	1	-0.16946
MCM10	3	0.026664	0.067584	0.957629	1403	3	-0.54765			RAD51	4	0.01282	0.014783	0.190906	1403	4	-3.8472
SPOCK3	3	0.02669	0.067639	0.957629	1404	3	-0.274			SAMD12	4	0.012826	0.014783	0.190906	1404	4	-1.949
RIC8B	5	0.026723	0.080911	0.958727	1405	4	-0.32306			SPANXD	4	0.01283	0.014783	0.190906	1405	3	-2.3537
hsa-let-7i	2	0.026776	0.049019	0.950402	1406	2	-0.59715			MRPL43	4	0.012878	0.014783	0.190906	1406	4	-2.8486
TRPC4	4	0.026787	0.0695	0.957629	1407	3	-0.31549			USP37	4	0.012897	0.014783	0.190906	1407	3	-1.4049
OLFM1	4	0.026813	0.069552	0.957629	1408	1	-0.08493			ABCC3	4	0.012929	0.014783	0.190906	1408	3	-1.9653
PIAS2	3	0.026818	0.067924	0.957629	1409	3	-0.24564			ATMIN	4	0.012964	0.014783	0.190906	1409	4	-1.6657
MXD1	5	0.026845	0.081246	0.959859	1410	4	-0.18891			OR2T6	4	0.012969	0.014783	0.190906	1410	2	-0.23375
C6orf58	4	0.026881	0.069692	0.957629	1411	2	-0.22876			GJC1	4	0.012971	0.014783	0.190906	1411	4	-1.3626
CELSR3	1	0.026882	0.026825	0.943812	1412	1	-2.9734			ZNF784	4	0.012973	0.014783	0.190906	1412	4	-0.71024
LOC100130451	3	0.02689	0.0681	0.957629	1413	2	-0.39634			ATG9A	4	0.012999	0.014783	0.190906	1413	4	-1.1091
RINL	5	0.026906	0.081403	0.959859	1414	2	-0.10486			EZH2	4	0.013041	0.014783	0.190906	1414	4	-1.8573
MCUR1	3	0.026916	0.068175	0.957629	1415	2	-0.58906			CEP295NL	4	0.013061	0.014795	0.190906	1415	3	-2.173
OR8G1	3	0.026925	0.068188	0.957629	1416	3	-0.41977			WDR82	3	0.013096	0.014472	0.190906	1416	3	-3.1523
IKBKG	5	0.026935	0.08149	0.959859	1417	2	0.29772			C22orf46	4	0.013097	0.014795	0.190906	1417	4	-1.397
ZNF473	6	0.026946	0.083564	0.965525	1418	3	-0.40759			CSNK2A1	4	0.013121	0.014795	0.190906	1418	3	-1.3699
hsa-mir-4726	2	0.026946	0.049332	0.950402	1419	2	-2.3488			SREK1	4	0.013123	0.014795	0.190906	1419	3	-0.95701
LAMC2	2	0.026955	0.049349	0.950402	1420	2	-1.1215			SNIP1	4	0.013133	0.014795	0.190906	1420	4	-1.5753
NLRP5	4	0.026973	0.069893	0.957629	1421	2	-0.26404			FXYD7	4	0.013171	0.014795	0.190906	1421	4	-1.3525
ST18	3	0.027021	0.068422	0.957629	1422	2	-0.44184			CAPZB	4	0.013183	0.014795	0.190906	1422	4	-4.0371
NR2F1	3	0.027037	0.068468	0.957629	1423	1	-0.089884			GOLGA6D	4	0.013194	0.014795	0.190906	1423	4	-1.2048
KISS1	5	0.027048	0.081801	0.960639	1424	4	-0.38005			APBB3	4	0.013199	0.014795	0.190906	1424	4	-1.2851
ANO5	2	0.027054	0.049521	0.950402	1425	2	-0.82865			SLC22A11	4	0.013203	0.014795	0.190906	1425	3	-1.5271
NAIF1	4	0.02707	0.070083	0.957629	1426	3	-0.41832			TMEM127	4	0.013215	0.014795	0.190906	1426	4	-1.2801
ZNF398	4	0.02708	0.070104	0.957629	1427	2	-0.1768			LAMTOR3	4	0.013223	0.014795	0.190906	1427	4	-3.2163
RAMP1	4	0.027121	0.070187	0.957629	1428	3	-0.35753			ZNF593	4	0.013231	0.014795	0.190906	1428	3	-0.88866
RABEPK	5	0.027136	0.082036	0.960639	1429	2	0.20586			SPIRE2	4	0.013244	0.014796	0.190906	1429	4	-2.2326
C9orf64	3	0.027139	0.068683	0.957629	1430	3	-0.54107			ITPK1	4	0.013259	0.014796	0.190906	1430	3	-1.1329
FZR1	3	0.027198	0.068833	0.957629	1431	1	0.49298			MRPL48	4	0.013329	0.014796	0.190906	1431	3	-0.55965
PIH1D1	4	0.02725	0.070475	0.957629	1432	2	-0.32993			PMF1	3	0.013329	0.014503	0.190906	1432	3	-4.9898
ADAMTS9	5	0.027269	0.082385	0.962292	1433	3	-0.12321			PPBP	4	0.013346	0.014796	0.190906	1433	4	-1.2649
FOSB	5	0.02728	0.082414	0.962292	1434	2	0.3099			RRAD	4	0.013349	0.014796	0.190906	1434	4	-2.0211
HMP19	4	0.027284	0.070548	0.957629	1435	3	-0.65545			SUGP1	4	0.013352	0.014796	0.190906	1435	4	-3.0175
IL12RB2	2	0.027294	0.04995	0.950402	1436	1	-0.27774			TRERF1	4	0.013415	0.014796	0.190906	1436	3	-1.3443
TMEM242	3	0.027351	0.069191	0.957629	1437	3	-0.48626			ATP6V1B2	4	0.013455	0.014832	0.190906	1437	4	-4.2772
hsa-mir-502	3	0.027359	0.069212	0.957629	1438	2	-2.1071			MCAT	4	0.013456	0.014832	0.190906	1438	3	-1.5469
SMG9	4	0.027381	0.07075	0.957629	1439	2	-0.39893			CDC5L	4	0.013462	0.014832	0.190906	1439	4	-1.4275
PER3	4	0.027401	0.070785	0.957629	1440	3	-0.3832			ZNF682	4	0.013482	0.014832	0.190906	1440	3	-0.48396
DOK5	4	0.027447	0.070883	0.957629	1441	3	-0.29835			SPC25	4	0.013501	0.014832	0.190906	1441	3	-3.4267
GJA9	3	0.027487	0.069493	0.957629	1442	2	-0.22374			PTCD1	4	0.013507	0.014832	0.190906	1442	4	-2.1085
HIGD1A	2	0.027492	0.050316	0.950402	1443	2	-0.79466			PISD	4	0.013511	0.014832	0.190906	1443	4	-2.4555
EIF2A	4	0.027501	0.071005	0.957629	1444	2	-0.76526			RACGAP1	4	0.013519	0.014832	0.190906	1444	4	-1.4193
EPS15	3	0.027511	0.069549	0.957629	1445	3	-0.27114			CSH1	4	0.013534	0.014832	0.190906	1445	2	-2.6409
FAM13A	6	0.027523	0.085023	0.965525	1446	4	-0.17089			THRAP3	4	0.013556	0.014832	0.190906	1446	3	-2.24
MEAF6	3	0.027538	0.069606	0.957629	1447	2	-0.26295			SAMD4A	4	0.01356	0.014832	0.190906	1447	3	-1.8381
DEFB129	4	0.027562	0.071135	0.957629	1448	1	-0.14181			UGT1A3	4	0.013594	0.014832	0.190906	1448	3	-2.2617
IFNA16	3	0.027574	0.069705	0.957629	1449	3	-0.51726			EGFL7	4	0.013598	0.014832	0.190906	1449	3	-1.1944
AIDA	3	0.027661	0.069898	0.957629	1450	3	-0.54303			CEP192	4	0.013606	0.014832	0.190906	1450	4	-1.9272
LAMC1	5	0.027661	0.083394	0.965525	1451	3	-0.41754			RIOK2	4	0.013608	0.014832	0.190906	1451	4	-3.3405
SHCBP1	4	0.027669	0.07137	0.957629	1452	2	-0.51167			SELENBP1	4	0.013634	0.014833	0.190906	1452	3	-2.4523
HLA-DQB2	2	0.027678	0.050652	0.950402	1453	2	-0.708			LZTS3	4	0.013636	0.014833	0.190906	1453	3	-1.3486
NEDD4L	4	0.027713	0.071474	0.957629	1454	2	-0.17109			ABCB7	4	0.013636	0.014833	0.190906	1454	4	-2.2136
UMOD	2	0.027752	0.050783	0.950402	1455	1	-0.20853			BUB1B	4	0.013664	0.014833	0.190906	1455	4	-3.2504
EGLN1	4	0.027776	0.071615	0.957629	1456	1	-0.11597			AHCY	4	0.013687	0.014833	0.190906	1456	4	-2.1713
CEP85	3	0.02781	0.070236	0.957629	1457	2	-0.3496			GOT2	4	0.013716	0.014833	0.190906	1457	4	-2.3273
hsa-mir-544a	3	0.02783	0.070282	0.957629	1458	3	-0.39147			SLC4A5	4	0.013726	0.014833	0.190906	1458	3	-1.1404
HS3ST1	4	0.027844	0.071763	0.957629	1459	2	-0.3611			SIKE1	4	0.013739	0.014833	0.190906	1459	2	-1.0372
C15orf60	5	0.027871	0.083952	0.965525	1460	2	-0.12995			RPS25	4	0.01374	0.014833	0.190906	1460	3	-4.5411
LOC158434	3	0.027923	0.070508	0.957629	1461	2	-1.1445			POLR3F	4	0.013803	0.014833	0.190906	1461	4	-2.3962
LCE3A	5	0.027938	0.084137	0.965525	1462	3	-0.19272			RPL11	4	0.01382	0.014843	0.190906	1462	3	-3.7436
FMO4	3	0.027958	0.070576	0.957629	1463	3	-0.49138			POGZ	4	0.013828	0.014853	0.190906	1463	3	-1.5015
NCOA1	4	0.027976	0.072036	0.957629	1464	2	0.0032839			EMILIN3	4	0.013836	0.014853	0.190906	1464	4	-0.82246
OSGEPL1	3	0.027981	0.070634	0.957629	1465	3	-0.5407			C19orf43	4	0.013841	0.014853	0.190906	1465	4	-1.2223
RDH12	3	0.028034	0.070763	0.957629	1466	3	-0.9599			RGAG1	4	0.013844	0.014853	0.190906	1466	3	-1.3415
DAGLA	3	0.028053	0.07081	0.957629	1467	2	-0.42629			CLCC1	4	0.013868	0.014853	0.190906	1467	4	-3.2059
WWC1	4	0.028097	0.072296	0.957629	1468	2	-0.25996			OBP2A	4	0.013882	0.014853	0.190906	1468	4	-2.2926
OR1A2	4	0.028149	0.072397	0.957629	1469	3	-0.26922			FBXO48	4	0.013886	0.014853	0.190906	1469	3	-1.3743
hsa-mir-631	3	0.028164	0.070986	0.957629	1470	2	-0.32043			SMC1A	4	0.013893	0.014853	0.190906	1470	2	-0.78078
AP1G1	2	0.028176	0.051525	0.950402	1471	2	-0.83263			BOC	4	0.0139	0.014853	0.190906	1471	2	-2.6181
SNX2	4	0.028186	0.07248	0.957629	1472	3	-0.36595			SYMPK	4	0.013924	0.014853	0.190906	1472	4	-3.236
ANKS3	4	0.028219	0.07254	0.957629	1473	3	-0.64532			MAST3	4	0.013933	0.014853	0.190906	1473	4	-1.2851
CDYL	4	0.028235	0.07257	0.957629	1474	3	-0.56953			SLU7	4	0.013935	0.014853	0.190906	1474	4	-3.8754
hsa-mir-6068	4	0.02831	0.072737	0.957629	1475	3	-0.2797			CPSF3L	4	0.013965	0.014853	0.190906	1475	3	-3.8646
FLYWCH2	4	0.028321	0.07277	0.957629	1476	3	-0.60253			NT5C3B	4	0.013979	0.014868	0.190906	1476	4	-1.4122
NAV1	1	0.028378	0.02832	0.948441	1477	1	-0.76862			TIMELESS	4	0.014026	0.014881	0.190906	1477	4	-3.003
CAV3	3	0.028409	0.071344	0.957629	1478	2	-0.34344			PPP1R8	4	0.014066	0.014919	0.190906	1478	4	-2.6511
PRSS8	4	0.028439	0.073022	0.957629	1479	3	-0.30287			SUGT1	4	0.014074	0.014919	0.190906	1479	4	-3.3526
TOMM5	5	0.02847	0.085563	0.965525	1480	4	-1.0299			BABAM1	4	0.014076	0.014919	0.190906	1480	4	-1.8871
CLOCK	3	0.028486	0.071468	0.957629	1481	2	-0.42624			ADAT2	4	0.014098	0.014919	0.190906	1481	4	-1.3195
CHMP6	5	0.02849	0.085609	0.965525	1482	4	-0.50703			RBFA	4	0.014108	0.014919	0.190906	1482	4	-2.2803
WSB1	5	0.028504	0.085641	0.965525	1483	4	-0.30585			TPBGL	4	0.014117	0.014919	0.190906	1483	3	-1.2798
KRTAP3-2	2	0.028514	0.052116	0.950402	1484	2	-0.7153			DHX32	4	0.014153	0.01492	0.190906	1484	3	-0.81727
EVPL	5	0.028514	0.085676	0.965525	1485	4	-0.32053			CHCHD10	4	0.014206	0.01492	0.190906	1485	4	-0.69795
VPS41	3	0.028526	0.071525	0.957629	1486	2	-0.51062			EMC6	4	0.014209	0.01492	0.190906	1486	4	-1.7629
RSPO3	5	0.028528	0.085709	0.965525	1487	3	-0.44238			ENO1	4	0.014244	0.014929	0.190906	1487	3	-1.7738
CRTAM	4	0.028556	0.073251	0.957629	1488	2	-0.2936			VMP1	4	0.014246	0.014929	0.190906	1488	3	-3.0911
TSPYL2	5	0.02856	0.085795	0.965525	1489	2	0.58926			SKIV2L	4	0.014251	0.014929	0.190906	1489	3	-2.3101
RFC5	5	0.028577	0.08583	0.965525	1490	3	-1.0229			LAMC2	4	0.014252	0.014929	0.190906	1490	2	-0.46425
GPM6B	4	0.028579	0.073302	0.957629	1491	1	0.023406			CD8B	4	0.014256	0.014929	0.190906	1491	4	-3.3688
ZIC2	5	0.028625	0.085971	0.965525	1492	2	-0.19886			TXN	4	0.014262	0.014929	0.190906	1492	4	-3.9183
RAB40A	4	0.028632	0.073414	0.957629	1493	1	0.22112			IFNA14	4	0.014266	0.014929	0.190906	1493	3	-1.5087
hsa-mir-1-1	2	0.028641	0.052358	0.950402	1494	1	-1.7873			EXOSC10	4	0.014274	0.014929	0.190906	1494	4	-4.1892
hsa-mir-597	3	0.028647	0.071711	0.957629	1495	2	-0.42688			USP17L22	4	0.014304	0.014929	0.190906	1495	4	-2.4535
G3BP1	5	0.028651	0.086041	0.965525	1496	3	-0.54077			ASUN	4	0.014308	0.014929	0.190906	1496	2	-1.1743
DEGS2	2	0.028655	0.052384	0.950402	1497	2	-0.52562			ARIH1	4	0.014315	0.014929	0.190906	1497	4	-2.847
MAL	3	0.028669	0.071743	0.957629	1498	2	-0.47193			RBM14	4	0.014317	0.014929	0.190906	1498	4	-2.5127
HLA-DQA2	3	0.028703	0.071791	0.957629	1499	2	-1.4844			C1orf146	4	0.014332	0.014929	0.190906	1499	4	-2.0736
HFE2	5	0.028739	0.08627	0.965525	1500	2	-0.085288			SLC34A3	4	0.014351	0.01493	0.190906	1500	2	-1.4927
RPL22	2	0.028747	0.052541	0.950402	1501	2	-0.61795			SNAPC4	4	0.014358	0.01493	0.190906	1501	3	-4.2085
SLC25A27	3	0.028767	0.071889	0.957629	1502	2	-0.5262			LTF	4	0.014362	0.01493	0.190906	1502	3	-1.0292
LPAR3	4	0.028793	0.073779	0.957629	1503	2	-0.054884			C2CD4D	4	0.014367	0.01493	0.190906	1503	4	-1.8243
FAM71A	5	0.028806	0.086444	0.965525	1504	2	-0.52729			TTK	4	0.014374	0.01493	0.190906	1504	3	-4.509
COL9A2	4	0.028828	0.073862	0.957629	1505	2	-0.7121			COA5	4	0.014374	0.01493	0.190906	1505	4	-2.8001
HAVCR1	5	0.028846	0.086543	0.965525	1506	2	-0.23367			FDPS	4	0.014388	0.01493	0.190906	1506	4	-2.826
KRTAP10-12	3	0.028848	0.072001	0.957629	1507	1	0.025883			KLHL32	4	0.014397	0.01493	0.190906	1507	4	-1.0555
SH2D1B	5	0.028856	0.086575	0.965525	1508	3	-0.14631			UTP3	4	0.014444	0.01493	0.190906	1508	4	-2.702
MMP20	4	0.028884	0.07397	0.957629	1509	2	-0.58335			PARVB	4	0.01445	0.01493	0.190906	1509	2	-0.9297
ZNF644	5	0.028939	0.086803	0.965525	1510	3	-0.32463			ST6GAL2	4	0.014464	0.01493	0.190906	1510	4	-1.8131
ABLIM1	4	0.028956	0.074134	0.957629	1511	2	-0.28555			GPN3	3	0.014485	0.017442	0.215681	1511	2	-1.8051
RHBDD2	6	0.028958	0.088615	0.965525	1512	1	0.29685			ISCA1	4	0.014555	0.014942	0.190906	1512	3	-3.54
hsa-mir-6796	2	0.028966	0.052923	0.950402	1513	2	-0.39286			SCYL1	4	0.014587	0.014942	0.190906	1513	4	-1.8945
ZDHHC7	5	0.029006	0.086976	0.965525	1514	2	0.099484			MAGEA2	4	0.014589	0.014943	0.190906	1514	4	-0.89789
CTLA4	3	0.029049	0.072305	0.957629	1515	2	-0.70593			CLECL1	4	0.014607	0.014943	0.190906	1515	4	-1.0022
TMEM59	5	0.029059	0.087116	0.965525	1516	3	-0.18146			FBXO2	4	0.014633	0.014943	0.190906	1516	4	-1.7874
OR4S2	4	0.02906	0.074358	0.957629	1517	2	-0.32564			IQGAP2	4	0.014679	0.014943	0.190906	1517	2	-1.6865
SNN	5	0.029072	0.087156	0.965525	1518	2	-0.041747			SAFB	4	0.014729	0.014965	0.190906	1518	4	-0.965
KLF17	2	0.029087	0.053154	0.950402	1519	2	-0.52671			PLGLB1	4	0.014736	0.014965	0.190906	1519	4	-1.3971
SLC51A	3	0.029104	0.072388	0.957629	1520	2	-0.93959			AMY1B	4	0.014743	0.014965	0.190906	1520	2	-1.0295
ZFP62	5	0.029139	0.087331	0.965525	1521	1	0.082271			ARL2BP	4	0.014744	0.014965	0.190906	1521	4	-1.4657
TMEM150B	5	0.029179	0.087438	0.965525	1522	3	-0.20924			SLMO2	4	0.014757	0.014965	0.190906	1522	3	-3.1547
RAD54L	5	0.029199	0.087491	0.965525	1523	2	0.013755			MLXIP	4	0.01479	0.014966	0.190906	1523	3	-2.5623
LOC339862	5	0.029206	0.087512	0.965525	1524	1	0.075747			FAM98B	4	0.014801	0.014966	0.190906	1524	4	-2.0467
MTERFD2	3	0.029209	0.072552	0.957629	1525	1	-0.043171			CSN3	4	0.014815	0.014966	0.190906	1525	3	-0.69251
XRCC6BP1	5	0.029273	0.087681	0.965525	1526	2	-0.12644			IARS	4	0.014821	0.014966	0.190906	1526	4	-3.546
hsa-mir-670	4	0.029274	0.074832	0.957629	1527	3	-0.54664			ATG101	4	0.014829	0.014979	0.190906	1527	3	-0.84373
AADACL3	3	0.02929	0.072662	0.957629	1528	2	-0.26967			UEVLD	4	0.014858	0.014979	0.190906	1528	3	-1.2408
ADRA2C	2	0.029311	0.053523	0.950402	1529	2	-0.88481			GRN	4	0.014867	0.014979	0.190906	1529	1	-0.081927
SLC17A8	6	0.029323	0.089502	0.965525	1530	4	-0.54189			BNIPL	4	0.014876	0.014979	0.190906	1530	4	-1.875
SMUG1	6	0.029323	0.089502	0.965525	1531	4	-0.21633			MBD5	4	0.014881	0.014979	0.190906	1531	4	-1.4035
MYOF	3	0.02933	0.072723	0.957629	1532	1	-0.58458			SLC17A5	4	0.014887	0.014979	0.190906	1532	3	-2.1151
UBE2V2	5	0.029369	0.087926	0.965525	1533	3	-0.45009			NVL	4	0.014892	0.014979	0.190906	1533	3	-3.6696
LRRC46	4	0.029421	0.07514	0.957629	1534	3	-0.41467			RNF168	4	0.014901	0.014979	0.190906	1534	3	-2.1219
DLD	4	0.029421	0.07514	0.957629	1535	2	-0.14357			MT1E	4	0.014905	0.01498	0.190906	1535	4	-1.3644
ZNF12	4	0.029426	0.075151	0.957629	1536	3	-0.35106			EPRS	4	0.014909	0.01498	0.190906	1536	4	-4.0124
ASB13	3	0.029435	0.072882	0.957629	1537	2	-0.29707			ZNF771	3	0.014932	0.01747	0.215763	1537	3	-1.2828
FN3K	5	0.029436	0.088097	0.965525	1538	3	-0.39073			TRPM2	4	0.014966	0.01498	0.190906	1538	3	-1.3923
SOWAHA	4	0.029488	0.075297	0.957629	1539	1	-0.13369			AKR1B15	4	0.014969	0.01498	0.190906	1539	3	-0.73769
DDOST	5	0.029511	0.088285	0.965525	1540	3	-0.62573			CENPU	4	0.015018	0.01516	0.190906	1540	3	-3.2582
LTF	5	0.02954	0.088362	0.965525	1541	1	0.62365			BTNL3	4	0.01502	0.01516	0.190906	1541	4	-0.9737
PCYOX1	4	0.029541	0.075417	0.957629	1542	1	-0.24961			FBXO42	4	0.015053	0.01516	0.190906	1542	3	-3.6558
TAAR1	4	0.029564	0.075465	0.957629	1543	3	-0.33031			ZCCHC8	4	0.015061	0.01516	0.190906	1543	3	-0.92675
TOP3B	3	0.029571	0.073078	0.957629	1544	1	0.062601			MRPL23	4	0.015063	0.01516	0.190906	1544	3	-3.9953
ENOX2	6	0.029575	0.090131	0.965802	1545	3	0.10687			KLHL31	4	0.015068	0.01516	0.190906	1545	3	-1.6437
hsa-mir-1229	1	0.029581	0.029508	0.948835	1546	1	-1.897			BACE2	4	0.015075	0.01516	0.190906	1546	3	-1.3673
DLG4	5	0.029603	0.08852	0.965525	1547	3	-0.22771			VPS41	4	0.015076	0.01516	0.190906	1547	4	-1.9021
CYTH2	3	0.029611	0.073141	0.957629	1548	1	-0.58458			HIST2H2BF	4	0.015119	0.015173	0.190906	1548	2	-0.92716
CXorf58	5	0.029713	0.088828	0.965525	1549	2	0.24507			RAD51D	4	0.015123	0.015173	0.190906	1549	3	-2.471
SMIM12	5	0.02974	0.088888	0.965525	1550	2	-0.10972			RFWD3	4	0.015174	0.015173	0.190906	1550	3	-1.3002
RNF44	4	0.029774	0.075914	0.957629	1551	3	-0.29903			WAC	4	0.015181	0.015173	0.190906	1551	4	-1.6515
OR2W1	4	0.029786	0.07594	0.957629	1552	3	-0.20012			CTDP1	4	0.015206	0.015173	0.190906	1552	4	-3.1819
CTGF	1	0.029854	0.029786	0.948835	1553	1	-1.534			CDIPT	4	0.015213	0.015173	0.190906	1553	3	-3.1442
GNG13	4	0.029862	0.076099	0.957629	1554	2	-0.38809			CASP9	4	0.015225	0.015173	0.190906	1554	3	-0.80164
LOC100506422	5	0.029885	0.089283	0.965525	1555	2	-0.08714			LAMB2	4	0.01523	0.015173	0.190906	1555	4	-1.111
CCL4	4	0.029925	0.076224	0.957629	1556	3	-1.1974			PKD2L2	4	0.015242	0.015173	0.190906	1556	4	-0.79962
NSL1	5	0.02994	0.089427	0.965525	1557	1	0.10857			KRTAP5-11	4	0.015246	0.015173	0.190906	1557	4	-1.5694
KIAA1009	5	0.029977	0.089533	0.965525	1558	2	0.058837			ANKRD60	4	0.015325	0.015173	0.190906	1558	4	-1.5205
LRGUK	2	0.029988	0.054713	0.950402	1559	1	-1.0948			HNRNPL	4	0.015357	0.015214	0.190906	1559	4	-1.8324
MYH4	5	0.02999	0.089566	0.965525	1560	4	-0.26307			FASTKD3	4	0.015381	0.015214	0.190906	1560	3	-1.5135
hsa-mir-4650-1	2	0.030015	0.054757	0.950402	1561	2	-1.2359			HEXA	3	0.015408	0.017471	0.215763	1561	3	-0.65223
TSPAN31	4	0.030022	0.076441	0.957629	1562	2	-0.17906			LRRC63	4	0.01543	0.015229	0.190906	1562	2	-0.44334
IQCA1	5	0.030031	0.089674	0.965525	1563	3	-0.28939			TIPARP	4	0.015447	0.015229	0.190906	1563	4	-1.8526
FOS	4	0.030045	0.076492	0.957629	1564	2	-0.61832			KRT2	4	0.015451	0.015229	0.190906	1564	4	-1.6752
PTPLAD2	3	0.030053	0.073791	0.957629	1565	1	0.051354			CD160	4	0.015455	0.015246	0.190906	1565	3	-1.0782
SNX11	5	0.030066	0.089772	0.965525	1566	4	-0.217			UBTF	4	0.015475	0.015246	0.190906	1566	3	-3.0344
hsa-mir-519a-2	2	0.030069	0.05485	0.950402	1567	1	-1.426			DYNC1LI2	4	0.015481	0.015246	0.190906	1567	3	-1.6416
LYST	4	0.030075	0.076547	0.957629	1568	3	-0.22388			ZNF514	4	0.015513	0.015246	0.190906	1568	3	-1.4288
ZNF85	4	0.030076	0.076548	0.957629	1569	2	-0.12205			MRPL36	4	0.015525	0.015246	0.190906	1569	4	-1.3295
DYRK4	5	0.030088	0.089832	0.965525	1570	3	-1.3003			WEE1	4	0.015528	0.015246	0.190906	1570	3	-2.823
LSM4	4	0.030125	0.076654	0.957629	1571	3	-0.90889			SPIRE1	4	0.015533	0.015246	0.190906	1571	1	0.14295
DERL1	3	0.030134	0.073921	0.957629	1572	1	-0.039041			ECT2	4	0.015534	0.015246	0.190906	1572	4	-2.8787
hsa-mir-1234	2	0.03014	0.054977	0.950402	1573	2	-0.28099			FNDC3B	4	0.015549	0.015246	0.190906	1573	4	-1.0715
hsa-mir-34c	3	0.030141	0.073932	0.957629	1574	2	-0.54006			TANK	4	0.015572	0.015246	0.190906	1574	4	-1.3234
FLT4	3	0.030156	0.073956	0.957629	1575	2	-0.49391			GOLGA8K	4	0.015584	0.015246	0.190906	1575	3	-1.1725
USP26	4	0.03016	0.076733	0.957629	1576	2	-0.26066			MMP7	4	0.015612	0.015246	0.190906	1576	3	-1.8081
SLC6A1	3	0.030172	0.073983	0.957629	1577	2	-0.26557			NPIPA3	4	0.015623	0.015246	0.190906	1577	3	-4.5946
LCN15	5	0.030178	0.090076	0.965802	1578	4	-0.47468			OR2G6	4	0.015686	0.015246	0.190906	1578	3	-0.59243
TESPA1	4	0.030183	0.076783	0.957629	1579	2	0.24436			SEMA4C	4	0.015712	0.015246	0.190906	1579	3	-1.0707
TMX3	5	0.030206	0.090145	0.965802	1580	2	0.40484			CHUK	4	0.015722	0.015246	0.190906	1580	4	-0.98733
SPERT	4	0.030234	0.076893	0.957629	1581	2	-0.049154			AMD1	4	0.015803	0.015246	0.190906	1581	3	-2.5827
CXorf66	3	0.030263	0.074114	0.957629	1582	2	-0.71969			EIF4B	4	0.015807	0.015246	0.190906	1582	4	-1.3246
GLG1	5	0.030276	0.090343	0.966005	1583	3	-1.3212			MTHFD2	4	0.015835	0.015246	0.190906	1583	4	-1.102
WDR49	4	0.030349	0.077137	0.957629	1584	2	-0.036924			P3H1	4	0.015838	0.015246	0.190906	1584	3	-3.1006
IDI2	4	0.03035	0.077138	0.957629	1585	3	-0.23424			PNKP	4	0.015858	0.015246	0.190906	1585	4	-4.1341
PILRA	4	0.03036	0.077165	0.957629	1586	2	-0.31973			MTOR	4	0.015859	0.015246	0.190906	1586	3	-2.449
GRID1	3	0.030386	0.074279	0.957629	1587	2	-0.72483			LY6H	4	0.01592	0.015263	0.190906	1587	4	-3.7095
MAPKBP1	5	0.030419	0.090686	0.966514	1588	3	-0.55835			HMX2	4	0.015932	0.015283	0.190906	1588	4	-1.2306
HAO2	3	0.030439	0.074352	0.957629	1589	2	-0.73794			CFB	4	0.015942	0.015283	0.190906	1589	3	-0.87142
USP17L15	6	0.03044	0.09225	0.967018	1590	3	-0.08943			KIF4A	4	0.015955	0.015283	0.190906	1590	4	-4.0366
MAGEC1	4	0.030503	0.077469	0.957629	1591	2	-0.27289			UTP6	4	0.015984	0.015283	0.190906	1591	4	-3.7207
TEX101	5	0.03054	0.091029	0.966514	1592	3	-0.46104			PCDHGB6	4	0.015994	0.015283	0.190906	1592	3	-0.47746
ZNF683	3	0.030576	0.074546	0.957629	1593	2	-0.16528			COA6	4	0.015999	0.015283	0.190906	1593	4	-3.2004
PPWD1	4	0.03058	0.077624	0.957629	1594	3	-0.74834			SLC7A5	4	0.016011	0.015283	0.190906	1594	4	-2.5873
B3GNT1	5	0.030606	0.09121	0.966514	1595	2	0.24273			ATP6AP1L	4	0.016016	0.015283	0.190906	1595	4	-1.4631
SLC39A9	4	0.030718	0.077929	0.957629	1596	3	-1.244			SLC22A16	4	0.016032	0.015283	0.190906	1596	4	-1.0639
PAQR9	2	0.030743	0.056023	0.950402	1597	2	-1.5774			RAC1	4	0.016077	0.015319	0.190906	1597	4	-2.6418
PINK1	4	0.030778	0.078053	0.957629	1598	3	-0.24034			FGF1	4	0.016096	0.015334	0.190906	1598	1	0.034003
TMEM258	4	0.030781	0.07806	0.957629	1599	2	-0.26807			BNIP1	4	0.016099	0.015334	0.190906	1599	2	-1.6618
BPIFC	5	0.030806	0.091735	0.966514	1600	2	0.029187			TSSK6	4	0.016126	0.015334	0.190906	1600	4	-2.0652
FGF6	4	0.030807	0.078112	0.957629	1601	3	-0.54203			POLM	4	0.016147	0.015334	0.190906	1601	3	-0.97603
BGLAP	3	0.030816	0.074903	0.957629	1602	1	-0.049787			POLA2	4	0.01617	0.015334	0.190906	1602	2	-2.0598
TAF5L	5	0.030832	0.091804	0.966514	1603	2	-0.36358			TMEM164	4	0.016184	0.015334	0.190906	1603	4	-1.596
hsa-mir-4804	3	0.030863	0.074965	0.957629	1604	2	-0.28072			GTF3C4	4	0.016189	0.015334	0.190906	1604	3	-1.885
VCX3B	2	0.030876	0.056258	0.950402	1605	1	0.72873			FAF2	4	0.016194	0.015334	0.190906	1605	4	-1.1579
LGR6	4	0.030877	0.078268	0.957629	1606	1	0.11435			ATP6V0E2	4	0.016196	0.015334	0.190906	1606	4	-2.7865
COPS7B	5	0.030912	0.092018	0.967018	1607	2	0.15655			FCGR1A	4	0.016243	0.015352	0.190906	1607	4	-1.6926
NRBP1	5	0.030912	0.092019	0.967018	1608	4	-0.42814			RAB40B	4	0.016255	0.015376	0.190906	1608	4	-2.4379
RABL6	4	0.03093	0.078388	0.957629	1609	1	-0.083821			CYP2F1	4	0.016256	0.015376	0.190906	1609	3	-1.0694
GCSH	2	0.030938	0.056371	0.950402	1610	2	-0.332			STON1	4	0.016272	0.015376	0.190906	1610	4	-1.6023
ZNF580	2	0.030943	0.05638	0.950402	1611	2	-1.8351			HDAC3	4	0.016296	0.015376	0.190906	1611	3	-2.3065
PRSS42	5	0.031006	0.092258	0.967018	1612	2	0.26646			SMCO2	4	0.016343	0.015392	0.190906	1612	3	-1.6293
RCN3	2	0.031037	0.056552	0.950402	1613	2	-1.0565			CDC7	4	0.016362	0.015392	0.190906	1613	4	-2.6046
TMEM45B	6	0.031059	0.093769	0.970019	1614	4	-0.39679			MRE11A	4	0.016362	0.015392	0.190906	1614	3	-1.7232
DUS1L	4	0.03109	0.078744	0.957629	1615	1	0.10655			APOL5	4	0.016409	0.015392	0.190906	1615	4	-1.038
AKTIP	6	0.031136	0.093943	0.970019	1616	3	-0.30153			PXMP2	4	0.016433	0.015392	0.190906	1616	4	-1.4267
ACPL2	4	0.031144	0.078858	0.957629	1617	2	-0.1489			NUS1	4	0.016447	0.015392	0.190906	1617	4	-2.4246
PMF1	5	0.031196	0.092743	0.968831	1618	4	-0.34459			TOR2A	4	0.016481	0.015392	0.190906	1618	3	-1.7956
MPHOSPH10	2	0.031199	0.056834	0.950402	1619	1	-0.39113			CLEC14A	4	0.016526	0.015392	0.190906	1619	4	-1.0288
ZFP30	3	0.031281	0.07558	0.957629	1620	2	-0.34575			GEMIN6	4	0.016528	0.015392	0.190906	1620	4	-3.6667
REPIN1	4	0.031304	0.079184	0.957629	1621	1	0.1857			MCRS1	4	0.016528	0.015392	0.190906	1621	4	-2.6791
SRSF10	5	0.031329	0.093095	0.968831	1622	4	-0.64007			TSSC1	4	0.016543	0.015392	0.190906	1622	2	-1.1117
SLC39A7	2	0.031391	0.057185	0.950402	1623	2	-0.62305			AURKAIP1	4	0.016557	0.015392	0.190906	1623	4	-3.7868
SSX2IP	4	0.031417	0.07942	0.957629	1624	3	-0.33013			RRN3	4	0.016601	0.015429	0.190906	1624	3	-3.6065
CRIPT	3	0.031419	0.075774	0.957629	1625	2	-0.48977			LCN10	4	0.016634	0.015429	0.190906	1625	3	-1.7501
CCDC30	6	0.031426	0.094643	0.970019	1626	4	-0.20862			HIST2H2AA3	4	0.016642	0.015429	0.190906	1626	3	-1.7939
STARD10	4	0.03144	0.079473	0.957629	1627	2	-0.13311			KANSL3	4	0.016642	0.015429	0.190906	1627	3	-1.7302
EEF1D	3	0.031483	0.075872	0.957629	1628	2	-0.66171			UTP11L	4	0.016659	0.015429	0.190906	1628	4	-2.2966
PLCD1	4	0.031493	0.079579	0.957629	1629	2	-1.0444			PRMT9	4	0.016713	0.01917	0.220393	1629	4	-0.82618
C2orf78	6	0.031502	0.094833	0.970019	1630	3	-0.20741			RLN3	4	0.016715	0.01917	0.220393	1630	4	-0.98623
GLI4	3	0.031539	0.075958	0.957629	1631	1	0.043267			HIP1	4	0.016748	0.01917	0.220393	1631	2	-0.12859
PITPNB	5	0.031539	0.093635	0.970019	1632	1	0.089006			ZC3H11A	4	0.016777	0.01917	0.220393	1632	3	-2.2301
GPS1	5	0.031574	0.093731	0.970019	1633	3	-0.6362			TBCC	4	0.016817	0.01917	0.220393	1633	3	-3.2087
RFC3	4	0.031586	0.079769	0.957629	1634	3	-0.6698			ZFC3H1	4	0.016849	0.019171	0.220393	1634	3	-2.2894
PRDM12	5	0.031606	0.093815	0.970019	1635	2	0.32455			DNM1L	4	0.016864	0.019171	0.220393	1635	3	-1.0844
PARD3	4	0.031618	0.079826	0.957629	1636	3	-0.68112			NEK1	4	0.016885	0.019171	0.220393	1636	4	-1.2267
PCF11	6	0.031718	0.095377	0.970019	1637	4	-0.6172			GEMIN8	4	0.016894	0.019171	0.220393	1637	4	-1.032
KIF14	6	0.031755	0.095481	0.970019	1638	3	-0.25308			EIF4A3	4	0.016906	0.019171	0.220393	1638	3	-4.4715
CARKD	2	0.03176	0.057817	0.951512	1639	2	-1.8665			KRTAP9-2	4	0.016915	0.019171	0.220393	1639	2	-0.6656
CNOT6	6	0.031781	0.095537	0.970019	1640	4	-0.20327			ALG5	4	0.016918	0.019171	0.220393	1640	3	-1.1856
NME7	4	0.031784	0.080161	0.957629	1641	2	-0.25572			CENPK	4	0.016931	0.019205	0.220393	1641	3	-3.4423
C4orf22	5	0.031802	0.094352	0.970019	1642	4	-0.30242			STMN3	4	0.016936	0.019205	0.220393	1642	3	-2.2313
RBP7	4	0.031872	0.080342	0.957629	1643	3	-0.2133			NR2F2	4	0.017018	0.019258	0.220393	1643	3	-2.3585
FZD10	5	0.031887	0.094574	0.970019	1644	4	-0.72082			SKIV2L2	4	0.017057	0.019258	0.220393	1644	4	-4.4017
MEFV	3	0.031889	0.076457	0.957629	1645	2	-0.5324			HES5	4	0.01707	0.019258	0.220393	1645	4	-1.3272
CCT8	4	0.031889	0.080382	0.957629	1646	2	0.02095			NAA60	4	0.017146	0.019277	0.220393	1646	4	-2.7644
GNB1	5	0.031928	0.094683	0.970019	1647	3	-0.33247			YRDC	4	0.01717	0.019277	0.220393	1647	3	-3.6169
NR4A3	5	0.03195	0.094739	0.970019	1648	4	-0.3474			C11orf84	4	0.017171	0.019277	0.220393	1648	1	-0.30736
FAM168B	4	0.031965	0.080528	0.957629	1649	3	-0.60983			ATP5C1	4	0.017183	0.019277	0.220393	1649	4	-1.8225
CENPA	2	0.031985	0.058197	0.952878	1650	2	-0.95448			TMEM141	4	0.017195	0.019277	0.220393	1650	4	-1.3747
HTRA4	5	0.032005	0.094882	0.970019	1651	1	-0.20243			KDSR	4	0.0172	0.019277	0.220393	1651	4	-3.2712
LOC100129520	5	0.032062	0.09503	0.970019	1652	3	-0.33346			CDK7	4	0.017207	0.019324	0.220393	1652	4	-3.3569
NHLH1	4	0.032086	0.080794	0.958727	1653	3	-0.89162			MCU	4	0.017216	0.019324	0.220393	1653	2	-1.536
hsa-mir-4458	3	0.032109	0.076775	0.957629	1654	2	-0.267			C7orf77	4	0.017239	0.019339	0.220393	1654	4	-2.0527
KIDINS220	4	0.032139	0.080903	0.958727	1655	3	-0.30906			IL1RL2	4	0.017249	0.019339	0.220393	1655	4	-1.4912
AJAP1	4	0.032158	0.080951	0.958727	1656	1	-0.34667			DPH5	4	0.017254	0.019339	0.220393	1656	4	-1.9332
CD47	2	0.03224	0.058637	0.95299	1657	2	-0.30192			EGLN2	4	0.017261	0.019339	0.220393	1657	4	-1.6875
ALPK1	3	0.032258	0.077	0.957629	1658	2	-0.49216			ITGA4	4	0.017271	0.019339	0.220393	1658	4	-0.96304
TMEM238	2	0.032275	0.058697	0.95299	1659	1	-0.099022			STRA8	4	0.017273	0.019339	0.220393	1659	2	-1.4548
ZFAND6	6	0.032285	0.096749	0.970826	1660	3	-0.40883			OR2M3	4	0.017298	0.019339	0.220393	1660	4	-1.4989
NSMF	2	0.032355	0.058844	0.95299	1661	1	-0.38023			ZNHIT2	4	0.017311	0.019339	0.220393	1661	4	-2.9694
SBK2	4	0.032371	0.081428	0.959859	1662	1	-0.41163			ALG13	4	0.017327	0.019339	0.220393	1662	4	-4.1217
CEP72	3	0.032408	0.077216	0.957629	1663	2	-0.44258			DUSP10	4	0.017333	0.019339	0.220393	1663	4	-1.1841
SREK1	4	0.032424	0.08153	0.959859	1664	1	-0.1059			TRRAP	4	0.017378	0.019339	0.220393	1664	4	-1.1466
LDLRAD2	2	0.032436	0.058979	0.953219	1665	2	-0.76361			MZT1	4	0.017388	0.019339	0.220393	1665	4	-2.4577
CXCR5	3	0.03244	0.077267	0.957629	1666	2	-0.4663			CCDC93	4	0.017477	0.019339	0.220393	1666	3	-1.1555
MRPL2	6	0.032476	0.097219	0.970826	1667	3	-0.088576			FEN1	3	0.017484	0.018015	0.220393	1667	3	-2.4102
ZCCHC18	3	0.032542	0.077411	0.957629	1668	1	0.037675			IFT46	4	0.017529	0.019353	0.220393	1668	1	0.75825
MOGAT3	4	0.032569	0.081851	0.960639	1669	3	-0.37765			HDAC1	4	0.017564	0.019353	0.220393	1669	3	-0.86285
OSMR	5	0.032571	0.096188	0.970019	1670	2	-0.15574			RAVER2	4	0.017567	0.019353	0.220393	1670	4	-1.5654
GBX1	1	0.032601	0.032536	0.948835	1671	1	-0.54657			TAMM41	4	0.01758	0.019353	0.220393	1671	3	-2.2453
MTHFD2	4	0.032642	0.082002	0.960639	1672	3	-0.53942			TBC1D3F	4	0.017592	0.019353	0.220393	1672	4	-2.126
ZNF646	4	0.032683	0.082091	0.960639	1673	3	-0.21357			PCDHGB7	4	0.017618	0.019353	0.220393	1673	3	-1.1974
RELL2	4	0.032694	0.082124	0.960639	1674	3	-0.35998			COX10	4	0.017631	0.019353	0.220393	1674	3	-0.5108
PPARD	3	0.032702	0.077645	0.957629	1675	2	-0.22845			RAD54B	4	0.01764	0.019353	0.220393	1675	4	-1.5381
DIDO1	5	0.032721	0.096486	0.970609	1676	3	-0.38033			ZDHHC5	4	0.01765	0.019353	0.220393	1676	3	-1.1824
NKAIN1	3	0.032724	0.077676	0.957629	1677	2	-1.4345			PHF23	4	0.017662	0.019353	0.220393	1677	4	-2.4369
SPTY2D1	4	0.032741	0.082234	0.96137	1678	3	-0.38145			DNAJA3	4	0.017679	0.019353	0.220393	1678	3	-1.9839
SPNS1	5	0.032774	0.096584	0.970826	1679	3	-0.82276			SLC1A5	4	0.017681	0.019353	0.220393	1679	2	-0.74613
MMP10	3	0.032783	0.077762	0.957629	1680	1	0.37638			PGM3	4	0.017682	0.019353	0.220393	1680	3	-2.9706
FAM212B	5	0.032804	0.096649	0.970826	1681	1	0.31671			IDH3G	4	0.017728	0.019353	0.220393	1681	2	-1.5113
MAPK1	3	0.032823	0.077821	0.957629	1682	1	0.040085			CEP131	4	0.017733	0.019353	0.220393	1682	2	-0.70194
CD3EAP	3	0.032891	0.077928	0.957629	1683	2	-1.9696			NPR2	4	0.01774	0.019353	0.220393	1683	4	-0.99467
KIF3A	4	0.032938	0.082657	0.962292	1684	2	-0.44702			SPP2	4	0.017768	0.019353	0.220393	1684	4	-1.2721
SCTR	3	0.032943	0.077999	0.957629	1685	1	0.055366			ACBD4	4	0.017784	0.019353	0.220393	1685	2	-0.50617
PCDHB5	4	0.032958	0.082696	0.962292	1686	1	-0.02209			MDN1	4	0.017801	0.019353	0.220393	1686	3	-3.8922
WDR63	4	0.03296	0.082701	0.962292	1687	3	-0.44094			ABCB6	4	0.017814	0.019353	0.220393	1687	2	-1.6675
CCL23	5	0.032971	0.096973	0.970826	1688	2	-0.09426			NPAT	4	0.017835	0.019353	0.220393	1688	3	-2.2552
NCKIPSD	4	0.032977	0.08274	0.962292	1689	3	-0.30396			SSBP1	3	0.017853	0.01804	0.220393	1689	3	-4.0784
METTL3	4	0.033011	0.082804	0.962489	1690	2	-0.34679			RBM27	4	0.017859	0.019376	0.220393	1690	4	-1.0161
HEPH	2	0.033094	0.060143	0.955896	1691	2	-0.51474			RABEPK	4	0.017887	0.019376	0.220393	1691	3	-2.0344
ATP8B4	3	0.033178	0.078358	0.957629	1692	2	-0.312			ZCCHC12	4	0.017887	0.019376	0.220393	1692	4	-2.113
SLAMF8	3	0.033183	0.078368	0.957629	1693	2	-0.24301			LOC100507462	4	0.017892	0.019376	0.220393	1693	3	-3.9892
CLEC3A	4	0.033189	0.08318	0.965191	1694	2	-0.30913			TP53RK	4	0.017902	0.019376	0.220393	1694	4	-2.1126
TPM3	3	0.033202	0.07839	0.957629	1695	2	-0.37914			DAP3	4	0.017908	0.019376	0.220393	1695	4	-2.4804
CD302	5	0.033203	0.097408	0.970826	1696	2	-0.0012791			PSMD6	4	0.017916	0.019376	0.220393	1696	4	-3.2164
GBP2	4	0.033224	0.08325	0.965454	1697	2	-0.11619			MALL	4	0.017938	0.019376	0.220393	1697	4	-3.4974
DYNLL2	5	0.03327	0.097524	0.970826	1698	3	-0.15712			RNF144A	4	0.017942	0.019376	0.220393	1698	4	-1.0351
ASB16	4	0.033292	0.083403	0.965525	1699	3	-0.63065			PTPRN	4	0.017948	0.019376	0.220393	1699	4	-1.1268
DCTN2	3	0.033297	0.078525	0.957629	1700	2	-1.4865			SLC30A9	4	0.01795	0.019376	0.220393	1700	4	-1.8351
ZNF624	4	0.033331	0.083491	0.965525	1701	2	-0.037687			UGT2B11	4	0.017979	0.019376	0.220393	1701	2	-0.47922
TSHZ1	4	0.033339	0.083512	0.965525	1702	3	-0.52551			UBIAD1	4	0.017986	0.019376	0.220393	1702	4	-1.0327
MAEL	4	0.033387	0.083615	0.965525	1703	3	-0.26344			TMEM30A	4	0.017987	0.019376	0.220393	1703	2	-1.4376
ETV3L	2	0.033413	0.060718	0.956187	1704	2	-1.0571			ZNF131	4	0.017989	0.019376	0.220393	1704	3	-1.5084
ZSWIM7	4	0.033441	0.083724	0.965525	1705	2	-0.1596			MBTPS2	4	0.018015	0.019376	0.220393	1705	4	-2.09
MRPS21	4	0.033491	0.083829	0.965525	1706	1	0.10865			GMFG	4	0.018016	0.019376	0.220393	1706	4	-1.0437
YES1	6	0.03359	0.099956	0.973731	1707	3	-0.15548			PLXNA4	4	0.018061	0.019376	0.220393	1707	3	-1.8328
FSD1	2	0.033645	0.061116	0.957422	1708	1	-0.27278			CIITA	4	0.018106	0.019376	0.220393	1708	4	-1.153
GH2	4	0.03365	0.084154	0.965525	1709	1	-0.12093			BEST3	4	0.018129	0.019376	0.220393	1709	4	-1.7752
SLC25A2	4	0.033679	0.084215	0.965525	1710	3	-0.79849			NSL1	4	0.018129	0.019376	0.220393	1710	4	-3.5093
PTPRG	5	0.033687	0.098281	0.970826	1711	3	-0.26072			TUBB3	4	0.018137	0.019376	0.220393	1711	3	-2.1934
SNRPF	3	0.03373	0.079154	0.957629	1712	2	-0.90953			NOTCH2NL	3	0.018137	0.01804	0.220393	1712	3	-2.1515
TSPAN12	5	0.033762	0.098415	0.971339	1713	2	0.082271			PRKDC	4	0.018142	0.019376	0.220393	1713	3	-1.1798
ECM1	2	0.03378	0.061335	0.957422	1714	1	-0.55246			CNNM4	4	0.018149	0.019376	0.220393	1714	4	-0.79119
TMEM182	3	0.033785	0.079232	0.957629	1715	1	0.27832			KDELR2	4	0.018158	0.019376	0.220393	1715	3	-1.99
UQCRC1	5	0.033825	0.098533	0.971339	1716	3	-0.61053			FTSJ3	4	0.018166	0.019376	0.220393	1716	3	-1.8639
ADAMTS4	1	0.033858	0.033794	0.948835	1717	1	-2.0994			ACIN1	4	0.018193	0.019376	0.220393	1717	4	-1.1214
SRL	5	0.03386	0.098599	0.971339	1718	3	-0.45439			MAD2L2	4	0.018231	0.019376	0.220393	1718	4	-2.91
CCT4	2	0.033887	0.061512	0.957422	1719	1	-0.49239			WDR92	4	0.018239	0.019376	0.220393	1719	4	-1.8915
C20orf96	5	0.033894	0.098658	0.971339	1720	3	-0.7037			KRTAP9-6	4	0.018244	0.019376	0.220393	1720	1	0.19829
RTCB	3	0.033985	0.079537	0.957629	1721	1	-0.31682			KIF14	4	0.018263	0.019376	0.220393	1721	4	-1.6822
NXF1	2	0.033995	0.061708	0.957422	1722	1	-0.93724			ESD	4	0.01829	0.019376	0.220393	1722	3	-1.4869
NAGK	4	0.034002	0.084913	0.965525	1723	2	-0.51544			ST8SIA1	4	0.018295	0.019376	0.220393	1723	2	-1.1889
ASPRV1	3	0.034044	0.079634	0.957629	1724	2	-0.4503			PDZK1	4	0.018306	0.019376	0.220393	1724	4	-1.8179
KIAA1239	2	0.034046	0.061805	0.957422	1725	2	-1.4264			PFN4	4	0.018317	0.019376	0.220393	1725	3	-1.3524
KIF13B	4	0.034077	0.085073	0.965525	1726	2	-0.17545			GPX4	4	0.018344	0.019376	0.220393	1726	4	-1.5777
S100P	4	0.03413	0.085184	0.965525	1727	1	0.13448			OMP	4	0.018347	0.019376	0.220393	1727	2	-0.84035
OR1B1	5	0.034154	0.099134	0.971945	1728	2	0.14689			ACSM4	4	0.018414	0.019413	0.220393	1728	3	-1.9068
C20orf85	3	0.03419	0.079848	0.957629	1729	2	-0.26006			LMX1A	4	0.018422	0.019413	0.220393	1729	3	-1.0373
TELO2	4	0.034201	0.085345	0.965525	1730	2	-0.52961			NUP98	4	0.018426	0.019413	0.220393	1730	3	-2.606
COX17	5	0.034218	0.099259	0.971945	1731	3	-0.20885			KIF15	4	0.01844	0.019413	0.220393	1731	4	-1.621
LRWD1	4	0.034268	0.085486	0.965525	1732	2	-0.40396			LIMS3	4	0.018443	0.019413	0.220393	1732	4	-1.0263
ACSS3	4	0.034301	0.085554	0.965525	1733	2	0.010282			RASSF4	4	0.018446	0.019413	0.220393	1733	4	-0.85689
CC2D1B	5	0.0344	0.099592	0.973731	1734	2	-0.30061			RAB1B	4	0.018449	0.019413	0.220393	1734	2	-0.30543
UTP18	4	0.034449	0.085859	0.965525	1735	2	0.70727			MPP1	4	0.018458	0.019413	0.220393	1735	4	-3.8115
MRPS16	3	0.034466	0.080245	0.957629	1736	1	0.06352			TIGD7	4	0.018474	0.019413	0.220393	1736	4	-1.4826
RAD21	3	0.03453	0.08035	0.957629	1737	2	-0.40281			SLMO1	4	0.018477	0.019413	0.220393	1737	4	-0.6468
CRYL1	4	0.034636	0.086227	0.965525	1738	1	0.1715			OR10W1	4	0.018531	0.019413	0.220393	1738	4	-0.96333
hsa-mir-296	1	0.034678	0.034613	0.948835	1739	1	-0.56358			NBPF11	4	0.018535	0.019413	0.220393	1739	3	-3.4433
MAT1A	4	0.034682	0.086311	0.965525	1740	3	-0.3054			ACOT11	4	0.018551	0.019413	0.220393	1740	2	-0.49117
CCDC28A	4	0.034716	0.086388	0.965525	1741	2	-0.25615			APOBEC4	4	0.018557	0.019413	0.220393	1741	4	-1.6863
YTHDF2	3	0.034746	0.080658	0.957869	1742	2	-0.24418			PRELID2	4	0.018602	0.019413	0.220393	1742	2	-0.29599
C2orf16	5	0.034798	0.10032	0.975304	1743	2	0.24074			TRNT1	4	0.018608	0.019413	0.220393	1743	3	-4.0703
LSM3	4	0.034869	0.086717	0.965525	1744	2	-0.39139			SORBS1	4	0.01861	0.019413	0.220393	1744	4	-1.5494
NR1I3	4	0.034929	0.086837	0.965525	1745	1	-0.01278			AATK	4	0.018621	0.019413	0.220393	1745	3	-1.3236
SMYD2	5	0.034931	0.10056	0.975304	1746	2	0.0021922			USP17L11	4	0.018629	0.019413	0.220393	1746	3	-3.0333
MMP12	3	0.034946	0.080966	0.958727	1747	2	-0.22561			RNF11	4	0.018633	0.019413	0.220393	1747	4	-1.3533
TOR4A	6	0.035047	0.10349	0.979294	1748	3	-0.54678			ASCC3	4	0.018641	0.019413	0.220393	1748	3	-2.0046
PMAIP1	5	0.035064	0.10078	0.975533	1749	1	0.1109			CDCA5	4	0.018657	0.019413	0.220393	1749	4	-1.766
POC1B	2	0.035205	0.063781	0.957629	1750	2	-0.39302			OR2C1	4	0.018661	0.019413	0.220393	1750	3	-1.5395
RHBDF2	4	0.035215	0.087471	0.965525	1751	2	-0.30164			ZNF626	4	0.018678	0.019413	0.220393	1751	4	-2.6161
PRSS16	4	0.035248	0.087538	0.965525	1752	3	-0.34931			TOP2A	4	0.018709	0.019413	0.220393	1752	3	-2.2592
TRIP13	5	0.035263	0.10116	0.976422	1753	1	0.090287			C8orf31	4	0.018735	0.019413	0.220393	1753	4	-1.1779
ACRBP	3	0.035273	0.081448	0.959859	1754	2	-1.5554			KDM4E	4	0.018767	0.019413	0.220393	1754	3	-1.2778
UPP2	4	0.035301	0.087647	0.965525	1755	3	-0.34071			BRD7	4	0.018775	0.019413	0.220393	1755	4	-1.2857
C11orf91	4	0.035314	0.087677	0.965525	1756	3	-0.51356			SPDYE1	4	0.01879	0.019413	0.220393	1756	3	-1.3171
SLC38A5	3	0.035347	0.081561	0.959859	1757	2	-0.42732			NDUFB9	4	0.018806	0.019413	0.220393	1757	2	-0.8523
FAM71F1	6	0.035347	0.1042	0.980904	1758	4	-0.2137			IFT140	4	0.018807	0.019413	0.220393	1758	3	-1.1815
OR6F1	4	0.03535	0.087756	0.965525	1759	2	-0.20587			DHRSX	4	0.018858	0.019413	0.220393	1759	3	-2.3151
PGRMC2	3	0.03538	0.081607	0.959859	1760	2	-0.48167			KLHL35	4	0.018922	0.023252	0.220393	1760	4	-1.5697
FRG2C	4	0.035407	0.087875	0.965525	1761	3	-1.179			MRPL37	4	0.018926	0.023252	0.220393	1761	4	-2.8494
hsa-mir-9-3	1	0.035416	0.035349	0.948835	1762	1	-0.52441			GATAD2A	4	0.018933	0.023252	0.220393	1762	4	-1.5272
NCOA7	4	0.035461	0.087988	0.965525	1763	1	-0.086271			EEF2	4	0.018942	0.023252	0.220393	1763	3	-3.305
CDK14	4	0.035555	0.088177	0.965525	1764	3	-0.24635			FOXD4L4	4	0.01895	0.023252	0.220393	1764	3	-3.5354
XRCC2	4	0.03562	0.088296	0.965525	1765	2	-0.23479			CSF1R	4	0.018989	0.023446	0.220393	1765	3	-2.1713
EBAG9	4	0.035688	0.088436	0.965525	1766	3	-0.63509			CD38	4	0.018991	0.023446	0.220393	1766	3	-1.1597
MYL3	3	0.035707	0.082073	0.960639	1767	1	-0.082126			CAPRIN1	4	0.019065	0.023446	0.220393	1767	4	-2.8357
BEGAIN	5	0.035727	0.10203	0.977733	1768	2	-0.080979			CMPK2	4	0.019081	0.023446	0.220393	1768	4	-1.781
LRFN3	1	0.035812	0.035732	0.948835	1769	1	-0.84982			OVOL3	4	0.019084	0.023446	0.220393	1769	4	-1.4731
HYAL3	4	0.035833	0.088735	0.965525	1770	3	-0.34329			SLCO1C1	4	0.019104	0.023446	0.220393	1770	3	-2.5443
FCGR3B	4	0.035869	0.088801	0.965525	1771	2	-0.31884			OR1I1	4	0.019135	0.023463	0.220393	1771	4	-1.5978
MAPK1IP1L	5	0.035938	0.10242	0.977733	1772	3	-0.34772			VPS39	4	0.019143	0.023463	0.220393	1772	4	-1.0908
BCL7B	5	0.035985	0.1025	0.977733	1773	3	-0.75523			QSOX2	4	0.019159	0.023463	0.220393	1773	4	-1.1107
hsa-mir-1302-8	1	0.03599	0.035914	0.948835	1774	1	-2.6978			NUTF2	4	0.019164	0.023463	0.220393	1774	3	-3.1903
MORN3	5	0.035999	0.10253	0.977733	1775	2	-0.24019			MTMR7	4	0.01918	0.023463	0.220393	1775	4	-0.92148
WWP2	5	0.036042	0.10261	0.977733	1776	3	-0.42839			USP17L4	4	0.019201	0.023463	0.220393	1776	3	-1.3103
ZNF226	6	0.036058	0.10593	0.980904	1777	3	-0.48037			AP2B1	4	0.019209	0.023463	0.220393	1777	2	-1.3941
STARD3NL	5	0.03606	0.10265	0.977733	1778	2	0.26546			VENTX	4	0.019239	0.023463	0.220393	1778	4	-2.2732
AIF1L	2	0.036089	0.065333	0.957629	1779	1	-0.0040701			HAP1	4	0.019247	0.023463	0.220393	1779	4	-1.528
OR1L8	4	0.036129	0.089359	0.965525	1780	2	0.13381			CTDNEP1	4	0.019252	0.023463	0.220393	1780	4	-1.5545
USH2A	4	0.036152	0.089407	0.965525	1781	2	-0.34057			EFCAB7	4	0.019274	0.023463	0.220393	1781	3	-0.76474
TAS2R31	4	0.036174	0.089456	0.965525	1782	3	-0.77084			COPE	4	0.019298	0.023463	0.220393	1782	3	-1.8637
AANAT	2	0.036207	0.065535	0.957629	1783	2	-0.30209			ITPRIP	4	0.019313	0.023464	0.220393	1783	3	-1.1316
HCAR2	6	0.036217	0.1063	0.980904	1784	1	0.5327			ICE1	4	0.019322	0.023464	0.220393	1784	4	-2.3465
CRABP1	4	0.03624	0.0896	0.965525	1785	3	-0.93014			DDX42	4	0.019341	0.023464	0.220393	1785	3	-2.8585
PNRC2	4	0.03624	0.0896	0.965525	1786	3	-0.61288			SOST	4	0.019357	0.023464	0.220393	1786	4	-1.8204
KIF23	4	0.03624	0.0896	0.965525	1787	3	-1.0161			PRDM14	4	0.01936	0.023464	0.220393	1787	4	-1.1729
GUCD1	4	0.03624	0.0896	0.965525	1788	3	-0.35442			FTL	4	0.019381	0.023464	0.220393	1788	4	-1.4306
FGF3	4	0.03624	0.0896	0.965525	1789	3	-1.0997			RBP4	4	0.019419	0.023464	0.220393	1789	4	-1.5161
TMEM201	5	0.036266	0.10303	0.978474	1790	3	-0.2754			NPIPB6	4	0.019423	0.023464	0.220393	1790	4	-2.9236
NRXN1	6	0.036272	0.10644	0.980904	1791	3	-0.13537			SACM1L	4	0.019437	0.023464	0.220393	1791	3	-3.1427
MPZL3	5	0.036287	0.10306	0.978474	1792	2	-0.038372			C18orf21	4	0.019446	0.023464	0.220393	1792	4	-1.7133
DLG3	5	0.036418	0.1033	0.978719	1793	3	-0.4267			NOL4L	4	0.019453	0.023464	0.220393	1793	3	-1.6555
USP22	6	0.036455	0.10688	0.980904	1794	3	-0.17234			SPATA31A6	4	0.01947	0.023464	0.220393	1794	3	-3.1864
ESD	4	0.036577	0.090309	0.966005	1795	2	-0.11216			CCDC185	4	0.01947	0.023464	0.220393	1795	2	-0.86194
hsa-mir-500b	2	0.036604	0.066253	0.957629	1796	2	-0.64248			LARP4	4	0.019521	0.023504	0.220393	1796	4	-1.0182
KCNJ10	4	0.036684	0.090524	0.966514	1797	2	-0.05018			TRIM49B	4	0.019527	0.023504	0.220393	1797	4	-0.883
SARS2	4	0.036736	0.090624	0.966514	1798	3	-0.86606			RPS9	4	0.019559	0.023504	0.220393	1798	3	-3.6514
XRCC5	2	0.036771	0.066528	0.957629	1799	2	-0.58407			SCYL2	4	0.019584	0.023505	0.220393	1799	2	-0.49389
BHLHE40	4	0.036774	0.090709	0.966514	1800	3	-0.31381			PRAMEF12	4	0.019592	0.023505	0.220393	1800	4	-1.0714
DSCR3	5	0.036777	0.10399	0.980904	1801	3	-1.02			HAUS8	4	0.019603	0.023505	0.220393	1801	4	-3.2002
MLXIP	4	0.036896	0.090969	0.966514	1802	3	-0.45322			HIST4H4	4	0.019656	0.023522	0.220393	1802	4	-1.0879
ITSN2	3	0.036923	0.083836	0.965525	1803	2	-0.77906			TUBGCP6	3	0.019659	0.021426	0.220393	1803	3	-1.979
C9orf85	2	0.036944	0.066844	0.957629	1804	2	-0.35735			MED12	4	0.01966	0.023522	0.220393	1804	4	-1.8405
TADA2B	2	0.037001	0.066945	0.957629	1805	1	-1.9249			IGF2BP2	4	0.019777	0.023543	0.220393	1805	3	-1.1849
TNK2	2	0.037002	0.066947	0.957629	1806	2	-0.66005			APOH	4	0.019781	0.023543	0.220393	1806	4	-1.5632
ICT1	4	0.037003	0.091205	0.966514	1807	1	0.086056			UBE2J1	4	0.019783	0.023543	0.220393	1807	3	-2.6336
CIT	3	0.037073	0.084042	0.965525	1808	2	-0.6511			OR4F21	3	0.019812	0.021426	0.220393	1808	3	-4.2394
MBD2	4	0.037162	0.091536	0.966514	1809	3	-0.82944			LZTFL1	4	0.019828	0.023586	0.220393	1809	2	-0.43506
TRAF3IP2	4	0.037167	0.091545	0.966514	1810	2	-0.27161			KCNK4	4	0.019846	0.023586	0.220393	1810	3	-1.5027
COPS5	4	0.037268	0.091762	0.966514	1811	2	-0.39807			CDO1	4	0.019851	0.023586	0.220393	1811	4	-1.0556
B4GALNT3	4	0.037276	0.09178	0.966514	1812	3	-0.63686			COX4I1	4	0.019856	0.023586	0.220393	1812	4	-3.2343
C2orf76	5	0.037365	0.10503	0.980904	1813	3	-0.2336			STK3	4	0.019863	0.023586	0.220393	1813	3	-1.6495
HTR3B	6	0.037373	0.10905	0.980904	1814	3	0.029623			C9orf69	4	0.019867	0.023586	0.220393	1814	4	-1.8019
SFXN1	5	0.037374	0.10505	0.980904	1815	2	0.058734			GPR65	4	0.01993	0.023586	0.220393	1815	2	-0.24921
H2AFY2	3	0.037427	0.084564	0.965525	1816	2	-0.39234			SHC1	4	0.019931	0.023586	0.220393	1816	4	-0.90352
OR52E8	4	0.037428	0.09209	0.967018	1817	2	-0.14823			GREM2	4	0.019942	0.023586	0.220393	1817	4	-2.0119
IDE	4	0.037466	0.092164	0.967018	1818	2	-0.29116			PDZD7	4	0.019953	0.023586	0.220393	1818	4	-1.7162
CTIF	5	0.037476	0.10525	0.980904	1819	2	-0.21194			PPIL4	4	0.019978	0.023586	0.220393	1819	3	-2.0858
NARG2	2	0.037484	0.067773	0.957629	1820	1	0.068304			C16orf45	4	0.019981	0.023586	0.220393	1820	3	-1.2987
ZNF679	2	0.037511	0.067817	0.957629	1821	1	0.13961			GALNS	4	0.019988	0.023586	0.220393	1821	4	-0.97499
PRRG2	4	0.037536	0.092311	0.967018	1822	2	-0.52231			IFNGR2	4	0.020046	0.023607	0.220393	1822	4	-1.8839
GAPT	2	0.037625	0.068016	0.957629	1823	2	-0.38192			SGK2	4	0.020052	0.023607	0.220393	1823	4	-1.1175
PRSS22	4	0.03764	0.09251	0.968111	1824	3	-0.64187			TIMM44	3	0.020064	0.021427	0.220393	1824	3	-3.3149
FAM151B	2	0.037667	0.068092	0.957629	1825	2	-0.38569			RPL3L	4	0.020068	0.023607	0.220393	1825	4	-1.5113
HIC1	2	0.037726	0.068195	0.957629	1826	2	-0.61339			EIF2B5	4	0.020073	0.023607	0.220393	1826	3	-3.8099
INVS	4	0.037746	0.092718	0.968831	1827	1	-0.062473			MRPS15	4	0.020119	0.023607	0.220393	1827	3	-2.6389
GOT2	4	0.037768	0.09276	0.968831	1828	3	-0.30958			ANAPC2	4	0.020134	0.023607	0.220393	1828	3	-1.9257
hsa-mir-598	3	0.037786	0.085086	0.965525	1829	1	0.042724			ANAPC1	4	0.020135	0.023607	0.220393	1829	3	-2.4833
STK36	6	0.037816	0.11013	0.980904	1830	4	-0.30019			OR4F16	4	0.020168	0.023652	0.220393	1830	3	-3.4969
BLM	4	0.037847	0.092934	0.968831	1831	3	-0.46534			GPR33	4	0.020214	0.023652	0.220393	1831	3	-1.5118
EXT1	2	0.037859	0.068415	0.957629	1832	2	-0.41162			NECAB1	4	0.020236	0.023652	0.220393	1832	1	0.3397
GP5	4	0.037906	0.093043	0.968831	1833	1	-0.0054844			CINP	4	0.020247	0.023653	0.220393	1833	4	-1.9589
SRXN1	4	0.037955	0.093143	0.968831	1834	3	-0.53817			NLE1	4	0.020268	0.023653	0.220393	1834	4	-2.0796
FERMT1	5	0.038003	0.10623	0.980904	1835	2	0.048049			LAP3	4	0.020274	0.023653	0.220393	1835	4	-1.2689
C20orf173	4	0.038012	0.093254	0.968883	1836	1	0.39643			CAPNS2	4	0.020287	0.023653	0.220393	1836	2	-0.40554
USP17L5	2	0.038157	0.068942	0.957629	1837	2	-0.15472			CENPT	4	0.020301	0.023653	0.220393	1837	4	-2.4907
NCAM1	4	0.038207	0.093657	0.970019	1838	3	-0.85103			FZR1	4	0.020304	0.023653	0.220393	1838	4	-0.56065
C5orf20	3	0.038226	0.08574	0.965525	1839	2	-0.21605			BAGE2	4	0.020313	0.023653	0.220393	1839	3	-2.1092
ATP10D	6	0.038243	0.11115	0.980916	1840	4	-0.21705			CCDC101	4	0.020317	0.023653	0.220393	1840	3	-1.4794
USF1	3	0.038274	0.085819	0.965525	1841	2	-0.29357			DHX8	4	0.02033	0.023693	0.220393	1841	4	-4.1783
ZFP36L2	3	0.038291	0.085841	0.965525	1842	2	-0.25434			XKR8	4	0.020335	0.023693	0.220393	1842	3	-1.0193
RRAGD	5	0.038314	0.10678	0.980904	1843	3	-0.25105			H2BFWT	4	0.020354	0.023693	0.220393	1843	4	-1.0717
ETNK2	4	0.038331	0.093897	0.970019	1844	2	-0.51112			GUCY1B3	4	0.020418	0.023693	0.220393	1844	2	-0.76311
SAMD9L	3	0.038359	0.085942	0.965525	1845	2	-0.3989			CPAMD8	4	0.02044	0.023693	0.220393	1845	2	-0.25029
CAPN5	4	0.038437	0.094146	0.970019	1846	1	0.11582			ISG20L2	4	0.020454	0.023693	0.220393	1846	3	-3.576
KIAA0930	3	0.038505	0.086146	0.965525	1847	1	0.39798			XPO5	4	0.020461	0.023693	0.220393	1847	4	-1.1088
TBCC	2	0.038559	0.069632	0.957629	1848	2	-1.0316			CAMLG	4	0.020468	0.023693	0.220393	1848	3	-1.7269
KNTC1	6	0.038564	0.11192	0.981417	1849	2	0.28362			SLC25A24	4	0.020471	0.023693	0.220393	1849	4	-1.4999
DEFB1	4	0.038568	0.094405	0.970019	1850	2	-1.1589			TDRD1	4	0.020531	0.023693	0.220393	1850	4	-0.8505
FMNL3	3	0.038585	0.086259	0.965525	1851	1	-0.55835			NUP50	4	0.020538	0.023693	0.220393	1851	4	-2.0755
SCNN1G	4	0.038596	0.094469	0.970019	1852	1	0.8261			ZNF254	4	0.020542	0.023693	0.220393	1852	2	-0.49417
S100A4	5	0.038622	0.10734	0.980904	1853	2	0.027806			TP53INP2	4	0.020568	0.023693	0.220393	1853	4	-1.1753
GADD45A	3	0.038665	0.086381	0.965525	1854	1	0.10882			PRSS48	4	0.020592	0.023693	0.220393	1854	4	-1.9045
OBFC1	2	0.03869	0.069856	0.957629	1855	1	-0.34245			TPCN2	4	0.020593	0.023693	0.220393	1855	2	-0.38471
SLC6A16	4	0.038702	0.0947	0.970019	1856	1	-0.092498			SERPINB6	4	0.020613	0.023693	0.220393	1856	3	-1.657
CUL2	3	0.038705	0.086448	0.965525	1857	2	-0.1394			ULBP2	4	0.020684	0.023768	0.220393	1857	4	-1.0975
GNG7	2	0.038811	0.070042	0.957629	1858	2	-0.30282			FARSB	4	0.020806	0.023813	0.220393	1858	3	-4.0955
CLDN17	2	0.038817	0.070051	0.957629	1859	2	-0.29395			CBWD3	3	0.020834	0.021498	0.220393	1859	3	-1.8146
PRR13	3	0.038825	0.086624	0.965525	1860	2	-0.2752			TADA2B	4	0.020848	0.023813	0.220393	1860	3	-1.5733
APOL6	5	0.038843	0.10776	0.980904	1861	3	-0.3619			HNRNPA1	4	0.020853	0.023814	0.220393	1861	2	-2.3124
DCAF8	4	0.038906	0.09511	0.970019	1862	3	-0.39529			ZBED3	4	0.020882	0.023814	0.220393	1862	4	-1.1438
THBS3	4	0.038906	0.09511	0.970019	1863	3	-0.49479			CCAR1	4	0.020896	0.023814	0.220393	1863	2	-0.6238
RTFDC1	4	0.038906	0.09511	0.970019	1864	3	-0.67887			DIO3	4	0.020899	0.023814	0.220393	1864	2	-0.48263
KIAA0195	4	0.038906	0.09511	0.970019	1865	3	-0.49172			PAX1	4	0.02095	0.024002	0.220393	1865	2	-0.51407
PLCB3	2	0.038958	0.070301	0.957629	1866	1	-0.56723			PCM1	4	0.020982	0.024002	0.220393	1866	4	-0.95737
FAM5B	3	0.038966	0.086822	0.965525	1867	2	-0.56681			SMG5	4	0.02099	0.024002	0.220393	1867	4	-2.2106
EVA1B	4	0.039127	0.095554	0.970019	1868	1	-0.21431			PSG11	4	0.020992	0.024002	0.220393	1868	3	-0.9868
TAL1	1	0.039147	0.039061	0.948835	1869	1	-0.63173			ATP5J2	4	0.020996	0.024002	0.220393	1869	3	-2.046
DEFB125	3	0.039264	0.08727	0.965525	1870	2	-0.29282			TRMT6	4	0.021001	0.024002	0.220393	1870	3	-1.0451
KIAA1467	4	0.039294	0.095896	0.970019	1871	2	-0.062404			MFN2	4	0.021002	0.024002	0.220393	1871	4	-1.0706
TLR10	5	0.039319	0.10862	0.980904	1872	3	-0.24794			FAM210A	4	0.021033	0.024003	0.220393	1872	4	-1.6677
TRIM39	1	0.039352	0.039264	0.948835	1873	1	-0.46505			TMEM246	4	0.021042	0.024003	0.220393	1873	4	-0.72257
CYP4F8	3	0.039384	0.087436	0.965525	1874	1	0.31361			SH3GLB1	4	0.021052	0.024003	0.220393	1874	2	-0.89582
PRKCB	6	0.039385	0.11387	0.981417	1875	3	-0.15726			MAD2L1	4	0.021067	0.024003	0.220393	1875	4	-1.5002
MMP1	4	0.039392	0.09611	0.970019	1876	2	-0.14182			EEF1B2	4	0.021103	0.024235	0.220393	1876	3	-0.96488
SLC25A4	6	0.039446	0.11403	0.981417	1877	3	-0.26233			CRTC3	4	0.021125	0.024236	0.220393	1877	4	-0.93689
PTPLA	2	0.039467	0.071156	0.957629	1878	1	-0.83064			CHCHD5	4	0.021132	0.024236	0.220393	1878	3	-1.5095
FFAR2	4	0.039506	0.096364	0.970393	1879	2	-0.57495			TRIM43B	4	0.021141	0.024258	0.220393	1879	2	-1.2732
HLA-DQB1	5	0.039536	0.10901	0.980904	1880	3	-0.23572			VANGL1	3	0.021141	0.021498	0.220393	1880	3	-1.2687
BEX2	4	0.039657	0.096687	0.970826	1881	2	-0.15328			FAM104B	4	0.021154	0.024258	0.220393	1881	3	-0.82755
ZNF648	3	0.039743	0.087991	0.965525	1882	2	-0.25713			SWT1	4	0.021159	0.024258	0.220393	1882	4	-0.90093
ZBTB47	4	0.039766	0.096912	0.970826	1883	2	-0.37801			MEX3A	4	0.021191	0.024258	0.220393	1883	4	-3.3218
SSH3	4	0.039805	0.097001	0.970826	1884	3	-0.39899			SPHKAP	4	0.021205	0.024258	0.220393	1884	1	-0.25801
MEIS2	6	0.039869	0.11504	0.981417	1885	2	0.04552			CTCF	4	0.021256	0.024258	0.220393	1885	1	-0.42298
C15orf43	4	0.039878	0.09716	0.970826	1886	3	-0.27855			IGSF21	4	0.02126	0.024258	0.220393	1886	4	-1.0404
COA6	3	0.039902	0.088232	0.965525	1887	1	0.054396			CD40	4	0.021303	0.024258	0.220393	1887	3	-1.164
hsa-mir-1307	4	0.039922	0.097258	0.970826	1888	1	0.41635			MARS	4	0.021367	0.024258	0.220393	1888	4	-3.3804
SLC44A2	4	0.039971	0.097364	0.970826	1889	3	-0.30482			MAN1B1	4	0.021396	0.024258	0.220393	1889	4	-0.88373
CYP2D6	4	0.040028	0.097469	0.970826	1890	1	0.23592			RPL34	4	0.021437	0.024258	0.220393	1890	4	-3.1406
CUL3	2	0.04003	0.072142	0.957629	1891	2	-1.7971			ADRA2B	4	0.02146	0.024258	0.220393	1891	4	-1.1315
SLC4A1	3	0.040037	0.088435	0.965525	1892	2	-0.58605			CYB5R4	4	0.021489	0.024258	0.220393	1892	2	-1.3507
PANK4	5	0.040127	0.1101	0.980904	1893	2	0.12121			ATP6V0A1	4	0.021503	0.024258	0.220393	1893	4	-0.77526
OR14I1	4	0.040134	0.09768	0.970826	1894	3	-0.66			ZBTB8OS	4	0.021511	0.024258	0.220393	1894	4	-3.6394
ABCC8	5	0.040167	0.11019	0.980904	1895	3	-0.27555			GAB2	4	0.02154	0.024258	0.220393	1895	3	-2.8958
MACC1	4	0.040171	0.097743	0.970826	1896	3	-0.16646			TRNAU1AP	4	0.021544	0.024258	0.220393	1896	4	-0.98549
ZNF470	4	0.040187	0.09778	0.970826	1897	2	-0.17795			SNED1	4	0.021562	0.024258	0.220393	1897	4	-1.9076
PKHD1	6	0.040196	0.11581	0.981417	1898	3	0.032188			DNLZ	4	0.021566	0.024258	0.220393	1898	3	-3.1092
DNAJC9	1	0.040254	0.040159	0.948835	1899	1	-0.61321			GOLGA8H	3	0.021584	0.021731	0.220393	1899	3	-1.2471
TMEM237	2	0.040271	0.072552	0.957629	1900	2	-0.61015			CUL2	4	0.021663	0.024259	0.220393	1900	4	-2.6934
YEATS4	4	0.040293	0.097993	0.970826	1901	2	-0.68931			HORMAD1	4	0.021664	0.024259	0.220393	1901	1	-0.32337
hsa-mir-554	2	0.040297	0.072601	0.957629	1902	1	0.083539			NBPF14	4	0.021686	0.024259	0.220393	1902	3	-1.9483
hsa-mir-4279	3	0.040301	0.088821	0.965525	1903	2	-0.59249			PPP3CC	4	0.021715	0.024259	0.220393	1903	1	-0.21137
ZNF236	4	0.040318	0.098033	0.970826	1904	3	-0.22636			MFSD5	4	0.021754	0.024259	0.220393	1904	3	-1.4795
DOK2	3	0.040333	0.088861	0.965525	1905	2	-0.30349			IL15RA	4	0.021766	0.024259	0.220393	1905	2	-1.1614
hsa-mir-4697	3	0.04035	0.088885	0.965525	1906	2	-0.43497			POLR2I	4	0.021776	0.024259	0.220393	1906	3	-2.6836
P2RX4	4	0.040359	0.098118	0.970826	1907	3	-0.40621			OR52B4	4	0.021789	0.024259	0.220393	1907	3	-1.7275
KIAA1551	5	0.040413	0.11064	0.980904	1908	3	-0.68463			WDR47	4	0.021811	0.024259	0.220393	1908	4	-1.7336
WNK1	2	0.040454	0.072859	0.957629	1909	2	-0.99286			PHF20L1	4	0.021843	0.024259	0.220393	1909	4	-1.3407
IL13RA1	5	0.040563	0.11091	0.980904	1910	3	-0.18042			TNFRSF12A	4	0.021852	0.024259	0.220393	1910	4	-1.7704
CARD6	4	0.040611	0.098668	0.971339	1911	1	0.025003			AGTPBP1	4	0.021868	0.024259	0.220393	1911	2	-0.62731
TAC3	3	0.04062	0.089298	0.965525	1912	1	-0.12031			MT1G	4	0.02189	0.024259	0.220393	1912	4	-0.89613
MBTPS1	4	0.040669	0.098788	0.971876	1913	3	-0.71455			ARMC5	4	0.021893	0.024259	0.220393	1913	3	-1.6521
LFNG	5	0.040695	0.11113	0.980916	1914	1	0.034124			PPIAL4E	4	0.021905	0.024259	0.220393	1914	4	-3.2717
STRA13	3	0.0407	0.089425	0.965525	1915	1	0.029616			PAX8	4	0.021989	0.024259	0.220393	1915	3	-1.968
ARFGEF2	4	0.040717	0.09888	0.971945	1916	2	0.045107			GPAT2	4	0.021999	0.024259	0.220393	1916	4	-0.86678
GABRG1	5	0.040722	0.11118	0.980916	1917	3	-0.5894			PRSS54	4	0.022021	0.024259	0.220393	1917	2	-0.62308
VIT	6	0.04082	0.11731	0.981417	1918	2	-0.13517			NFAT5	4	0.02203	0.024259	0.220393	1918	3	-1.9134
AGBL3	2	0.040824	0.0735	0.957629	1919	2	-0.41956			PPP1R7	4	0.022041	0.024259	0.220393	1919	4	-2.5704
USP48	2	0.040886	0.073616	0.957629	1920	1	-0.323			PRR22	4	0.022103	0.024259	0.220393	1920	4	-0.61345
C14orf166B	2	0.04089	0.073617	0.957629	1921	2	-1.4756			HAUS3	4	0.02213	0.024259	0.220393	1921	4	-3.315
LIMCH1	4	0.040908	0.099271	0.971945	1922	3	-0.30334			SF3B3	4	0.022145	0.024259	0.220393	1922	4	-2.1326
GTF3A	3	0.041041	0.089884	0.965525	1923	2	-0.50857			DYRK1B	4	0.022184	0.024281	0.220393	1923	4	-0.77587
COX14	3	0.041041	0.089884	0.965525	1924	2	-0.40718			FBXO11	4	0.022212	0.024282	0.220393	1924	3	-2.1732
PBX3	3	0.041059	0.089911	0.965525	1925	1	0.035113			PLCG2	4	0.022264	0.024303	0.220393	1925	3	-2.1101
LRPPRC	4	0.041088	0.099651	0.973731	1926	2	-0.30839			GNAZ	4	0.022266	0.024303	0.220393	1926	4	-1.1059
MYCBP	2	0.041133	0.074028	0.957629	1927	2	-0.22377			ECSIT	4	0.022286	0.024303	0.220393	1927	3	-1.0328
NCR3LG1	4	0.041135	0.099729	0.973731	1928	2	-0.23343			SGCA	4	0.022303	0.024303	0.220393	1928	4	-0.91503
EMP2	5	0.041156	0.11198	0.981417	1929	3	-0.44317			POLE4	4	0.022318	0.024303	0.220393	1929	4	-1.3303
WDR41	3	0.041179	0.09009	0.965802	1930	1	-0.1158			DOHH	4	0.02233	0.024303	0.220393	1930	4	-0.96741
UBOX5	4	0.041194	0.099842	0.973731	1931	1	-0.0012539			NPIPB9	4	0.022339	0.024303	0.220393	1931	4	-1.8946
CACNA2D4	4	0.041247	0.099949	0.973731	1932	1	0.053711			BOP1	4	0.022372	0.024303	0.220393	1932	4	-2.5072
GJB3	5	0.041277	0.11221	0.981417	1933	3	-0.23545			DHX15	4	0.022385	0.024303	0.220393	1933	3	-3.8684
C3orf52	6	0.041295	0.11845	0.981417	1934	2	0.030219			SUMO1	4	0.022417	0.024303	0.220393	1934	4	-1.6147
USP51	2	0.041341	0.074387	0.957629	1935	1	-0.3219			SRGAP3	4	0.022445	0.024303	0.220393	1935	3	-1.9182
SNX16	3	0.041349	0.090354	0.966005	1936	2	-0.60071			H3F3A	4	0.022475	0.024303	0.220393	1936	4	-2.221
hsa-mir-3944	2	0.041422	0.074518	0.957629	1937	2	-0.98349			DYSF	4	0.02248	0.024303	0.220393	1937	1	0.71932
TMEM185A	4	0.04149	0.10048	0.975304	1938	2	-0.78388			BIRC5	4	0.022493	0.024303	0.220393	1938	3	-3.4722
TMPRSS12	3	0.041498	0.090564	0.966514	1939	2	-0.11934			RASAL2	4	0.022495	0.024303	0.220393	1939	4	-0.73543
LRRC38	4	0.041512	0.10053	0.975304	1940	2	-0.43516			ERCC3	4	0.022522	0.024303	0.220393	1940	4	-2.2146
PSMB10	5	0.04155	0.11274	0.981417	1941	2	0.30093			BTF3L4	4	0.022533	0.024303	0.220393	1941	4	-3.9036
C12orf76	5	0.04162	0.11286	0.981417	1942	2	-0.206			ATP1A1	4	0.022581	0.024303	0.220393	1942	4	-2.9331
ABCC12	3	0.041623	0.090745	0.966514	1943	2	-0.3172			PPAT	4	0.022582	0.024303	0.220393	1943	3	-2.2787
FOXL1	2	0.041746	0.07506	0.957629	1944	2	-0.46899			MRPS33	4	0.022591	0.024303	0.220393	1944	3	-1.2208
TRIP12	4	0.04175	0.10102	0.975533	1945	3	-0.61406			COQ9	4	0.02267	0.024304	0.220393	1945	4	-1.254
SDR16C5	4	0.04175	0.10102	0.975533	1946	3	-0.51742			MYPOP	4	0.022683	0.024304	0.220393	1946	4	-1.1929
ATXN7L3	4	0.04175	0.10102	0.975533	1947	3	-0.79647			CDC37	4	0.022719	0.024304	0.220393	1947	4	-2.5087
OS9	4	0.04175	0.10102	0.975533	1948	3	-0.47226			GTF3C6	4	0.022734	0.024304	0.220393	1948	2	-0.31222
DNAI1	4	0.04175	0.10102	0.975533	1949	3	-0.43039			MTBP	3	0.022743	0.022024	0.220393	1949	3	-4.1733
FKBP8	4	0.04175	0.10102	0.975533	1950	3	-1.0183			NPR1	4	0.022782	0.024304	0.220393	1950	3	-1.2242
TRPV1	5	0.041753	0.11311	0.981417	1951	1	0.13936			PPP4R2	4	0.022785	0.024304	0.220393	1951	3	-2.0151
OR5B3	3	0.041813	0.091013	0.966514	1952	2	-0.76729			FAM53C	4	0.022813	0.024304	0.220393	1952	4	-1.6321
NRAS	5	0.041823	0.11325	0.981417	1953	3	-0.44006			RPAP2	4	0.022871	0.024304	0.220393	1953	4	-2.676
MAF1	5	0.041825	0.11325	0.981417	1954	2	-0.080476			CSRP3	4	0.022887	0.024304	0.220393	1954	3	-0.40998
PI4K2A	5	0.041867	0.11333	0.981417	1955	3	-0.65441			SERPINE1	4	0.022898	0.024304	0.220393	1955	4	-1.7209
hsa-mir-199a-2	2	0.041877	0.075275	0.957629	1956	1	-0.28717			MCM10	4	0.0229	0.024304	0.220393	1956	2	-1.1314
POLR1E	4	0.041906	0.10135	0.9776	1957	2	-0.10378			OR11H2	4	0.02292	0.024304	0.220393	1957	3	-1.1471
PCOLCE2	4	0.041935	0.10141	0.9776	1958	1	-0.10425			TP53TG3B	4	0.022941	0.024304	0.220393	1958	4	-1.41
TNPO1	4	0.041943	0.10143	0.9776	1959	3	-0.35797			PCNA	4	0.022968	0.024304	0.220393	1959	4	-3.2414
AAMDC	3	0.042004	0.091301	0.966514	1960	2	-0.58585			MC1R	4	0.02297	0.024304	0.220393	1960	2	-0.83715
LMBR1	5	0.042015	0.11357	0.981417	1961	3	-0.43209			IRX1	4	0.022984	0.024304	0.220393	1961	4	-0.64426
GRIN3A	4	0.042094	0.10172	0.977733	1962	2	-0.14319			C22orf34	4	0.022985	0.024304	0.220393	1962	3	-1.5225
ESPN	4	0.042112	0.10176	0.977733	1963	3	-0.35952			CRCP	4	0.023014	0.024304	0.220393	1963	4	-3.2508
SERPINB8	5	0.04212	0.11377	0.981417	1964	3	-0.26419			HSPBAP1	4	0.023023	0.024515	0.220393	1964	4	-2.851
AGO3	3	0.042191	0.091562	0.966514	1965	2	-0.17965			TLR6	4	0.023026	0.024515	0.220393	1965	4	-0.67769
POLR3D	3	0.042199	0.091575	0.966514	1966	2	-0.54127			NLRP2	4	0.023051	0.024515	0.220393	1966	4	-0.89036
SLC14A2	5	0.042284	0.11405	0.981417	1967	3	-0.44438			WFDC11	4	0.023086	0.024515	0.220393	1967	4	-1.2888
ANGPT1	3	0.042294	0.091714	0.966514	1968	1	0.38036			LIN37	4	0.023088	0.024515	0.220393	1968	4	-0.71101
MICU1	6	0.042323	0.12085	0.981417	1969	1	0.12971			KCTD9	4	0.023091	0.024515	0.220393	1969	3	-0.61517
LEPR	4	0.042359	0.10227	0.977733	1970	1	0.16127			DPM2	4	0.023145	0.024515	0.220393	1970	4	-1.4021
MGAT4B	3	0.042374	0.091833	0.966514	1971	1	0.30099			ATP6AP1	4	0.023193	0.024515	0.220393	1971	3	-3.47
MEF2BNB-MEF2B	1	0.0424	0.042335	0.948835	1972	1	-0.44186			DNTTIP1	4	0.023199	0.024515	0.220393	1972	3	-1.2071
PSMD10	4	0.042436	0.10242	0.977733	1973	3	-0.26105			KAT5	4	0.023208	0.024515	0.220393	1973	2	-2.5055
RAMP2	4	0.04244	0.10243	0.977733	1974	2	-0.24335			USP17L25	4	0.023217	0.024515	0.220393	1974	3	-2.9563
PROX1	6	0.042495	0.12128	0.981417	1975	3	-0.23411			ZNF696	4	0.023226	0.024516	0.220393	1975	2	-1.056
RIPPLY3	4	0.04254	0.10264	0.977733	1976	3	-0.39359			PHC3	4	0.023257	0.024516	0.220393	1976	3	-1.5724
HPDL	4	0.04257	0.10271	0.977846	1977	3	-0.25191			WDR46	4	0.023261	0.024516	0.220393	1977	3	-3.8993
SLC9A4	3	0.042573	0.092128	0.967018	1978	1	-0.036067			CASC3	4	0.023288	0.024516	0.220393	1978	4	-1.3284
IFRD2	4	0.042623	0.10283	0.978474	1979	2	-0.0078485			BRMS1	4	0.023294	0.024516	0.220393	1979	3	-1.4069
IFNAR2	5	0.042677	0.11475	0.981417	1980	2	0.2282			C8orf76	4	0.023297	0.024516	0.220393	1980	2	-1.4876
HADHA	3	0.042744	0.092386	0.967306	1981	2	-0.341			EIF1B	4	0.023307	0.024516	0.220393	1981	3	-1.001
PLCG2	4	0.042803	0.1032	0.978719	1982	3	-0.29864			NXN	4	0.023345	0.024516	0.220393	1982	2	-0.85549
EXTL3	5	0.042809	0.11498	0.981417	1983	2	-0.31726			TXNIP	4	0.023356	0.024516	0.220393	1983	4	-0.90843
TMEM179B	5	0.042941	0.11524	0.981417	1984	1	-0.0042889			SLC17A3	4	0.023425	0.024541	0.220393	1984	3	-3.1963
POU2AF1	2	0.042946	0.077108	0.957629	1985	1	-0.11372			QKI	4	0.023433	0.024541	0.220393	1985	4	-0.88861
KCNK13	4	0.043025	0.10368	0.980612	1986	2	-0.45356			GALR2	4	0.023461	0.024541	0.220393	1986	4	-1.9322
NMRK1	6	0.043027	0.12252	0.981417	1987	2	-0.078121			LRGUK	4	0.023492	0.024541	0.220393	1987	2	-0.6773
RHBDD1	3	0.043051	0.092844	0.968831	1988	2	-0.12094			MTRNR2L8	4	0.023498	0.024541	0.220393	1988	3	-1.559
MCM2	4	0.04315	0.10393	0.980904	1989	3	-0.62438			SPATA32	4	0.023545	0.024542	0.220393	1989	3	-1.5591
SLC44A1	4	0.043258	0.10416	0.980904	1990	1	-0.16567			WWC3	4	0.02357	0.024542	0.220393	1990	4	-1.4049
SMKR1	3	0.043273	0.093175	0.968831	1991	2	-0.64939			ACTR2	4	0.023584	0.024542	0.220393	1991	3	-1.2091
SCNN1D	4	0.043282	0.1042	0.980904	1992	2	-0.19031			DCTN1	4	0.023648	0.024566	0.220393	1992	4	-1.0753
hsa-mir-499b	1	0.043288	0.043226	0.948835	1993	1	-0.94009			NUDT4	4	0.023695	0.024566	0.220393	1993	4	-2.5208
ZAR1L	3	0.04329	0.093201	0.968831	1994	1	-0.13097			TMEM63C	4	0.023702	0.024566	0.220393	1994	3	-0.87818
P2RY14	5	0.043372	0.11602	0.981417	1995	3	-0.40999			CTU1	4	0.023702	0.024566	0.220393	1995	4	-2.1177
NMU	4	0.043373	0.10439	0.980904	1996	3	-0.34375			SPDL1	4	0.023705	0.024566	0.220393	1996	4	-3.3534
FDCSP	5	0.043412	0.1161	0.981417	1997	2	-0.075063			WT1	4	0.023848	0.024614	0.220393	1997	3	-1.7111
ZDHHC5	2	0.043428	0.077925	0.957629	1998	1	-0.31453			COQ10B	4	0.023854	0.024614	0.220393	1998	1	0.20372
[truncated: 18,262 more rows]
