# Supplementary material for: Identification of purine biosynthesis as an NADH-sensing pathway to mediate energy stress
Source: Nat Commun. 2022 Nov 17;13:7031. doi: 10.1038/s41467-022-34850-0 (PMC9672040; doi:10.1038/s41467-022-34850-0)
Supplement: Supplementary file 5 — Supplementary Data 2 [file 41467_2022_34850_MOESM5_ESM.xlsx]

## Sheet: Sheet1
	EcSTH						EcSTH-LbNOX						LbNOX
Compound Name	Dox-			Dox+			Dox-			Dox+			Dox-			Dox+
Betaine	3.2884e+06	4.60197e+06	3.62382e+06	3.46856e+06	3.03675e+06	3.14889e+06	2.85455e+06	2.42641e+06	2.47272e+06	3.28964e+06	2.88722e+06	2.91395e+06	2.55297e+06	3.14188e+06	2.71682e+06	3.27999e+06	2.40354e+06	2.40211e+06
L-Acetylcarnitine	9.06641e+06	9.34348e+06	9.0057e+06	8.83185e+06	8.94283e+06	8.56349e+06	6.6141e+06	6.58359e+06	5.96812e+06	1.04499e+07	9.76544e+06	9.80298e+06	8.86597e+06	9.37187e+06	8.29386e+06	6.13282e+06	9.78727e+06	1.00838e+07
Glucosamine/mannosamine/galactosamine	2.06282e+06	2.11285e+06	1.11294e+06	1.42491e+06	1.42965e+06	1.44362e+06	1.96253e+06	1.96103e+06	1.84829e+06	2.05259e+06	1.32889e+06	1.6926e+06	1.83213e+06	1.47979e+06	1.42576e+06	2.3142e+06	1.93913e+06	1.81737e+06
Creatine	4.0449e+07	4.49998e+07	4.07879e+07	3.18721e+07	2.94128e+07	3.03817e+07	2.61836e+07	2.60981e+07	2.54344e+07	3.28359e+07	3.05768e+07	3.05234e+07	2.93927e+07	3.66118e+07	3.08105e+07	3.64945e+07	2.9117e+07	2.76143e+07
Glycerol 3-phosphate	970362	1188906	1024300	2924626	1700561	2636954	693869	638580	439102	2433240	2676690	2597008	536419	517969	478224	664708	474636	486105
Inosine	62094.5	42170.8	48607.5	295366	293444	356435	32288.7	50945	31673.5	90887	98760.4	69356.4	26209.1	33236.3	40823.7	35511	31074.8	48037.1
Fructose 1,6-bisphosphate	2713129	2763894	2530692	38592595	41386989	42097347	4621219	5015819	4112711	14705567	12694699	13613226	4897831	4570090	5143269	3858501	6381586	6719780
ADP	7591595	5929846	6352025	13025706	15821914	14488537	8340641	7789507	7600197	8536311	8820713	7477257	7933649	7821429	8647434	4043598	7770073	7929822
(S)-dihydroorotate	169938	164123	179921	89272.1	68835.7	78060	164227	143519	127421	155349	124566	108240	126833	152327	148536	219118	329492	366581
Propionylcarnitine	2.71653e+07	2.91039e+07	2.57926e+07	3.66092e+07	3.33174e+07	3.38874e+07	3.34575e+07	2.72654e+07	2.90982e+07	2.76213e+07	2.83108e+07	2.91611e+07	3.19814e+07	2.8431e+07	2.79322e+07	1.12618e+07	2.89438e+07	2.91628e+07
Sedoheptulose 7-phosphate	739090	820413	831648	707699	629839	665856	281020	248608	336538	4476865	5086700	4836890	711395	689484	606732	284238	460581	541350
Dimethyglycine	1.13548e+06	1.1615e+06	1.10964e+06	1.53851e+06	1.58385e+06	1.65815e+06	1.39977e+06	1.3779e+06	1.42498e+06	1.39509e+06	1.52582e+06	1.31998e+06	1.30773e+06	1.33598e+06	1.35556e+06	893708	1.43614e+06	1.35582e+06
Glyceric acid	156386	164004	158868	348139	318256	314189	152567	127477	132435	77678	74903	78751	373694	388089	382096	127186	172007	177354
Deoxyadenosine triphosphate	531747	472294	466162	329695	373789	370624	677317	660899	605531	364299	365296	333866	731330	545975	723361	251761	602531	623800
Adenosine monophosphate/2'-Deoxyguanosine 5'-monophosphate	214072	142951	165401	1.4169e+06	1.95935e+06	1.52064e+06	298242	242886	301612	470296	484312	427329	205478	263988	230289	130296	225681	241109
dADP	60752	56588	56115	114679	147807	139345	89937	87762	72673	74423	89452	72151	82260	91106	98734	39270	78043	78824
Malic acid	27536255	25961386	26829592	13944335	13262115	15489394	33478048	31770650	32421039	13911648	13338298	12705786	28440256	26870880	28453190	19173596	28636397	30473329
L-Methionine/3-methyladenine	3.55364e+06	3.8056e+06	3.67815e+06	4.21173e+06	3.70392e+06	3.99361e+06	4.64045e+06	4.09322e+06	4.04854e+06	4.1593e+06	3.97448e+06	4.13919e+06	4.00506e+06	4.20621e+06	4.13576e+06	2.26033e+06	3.72771e+06	3.78699e+06
L-Glutamine	1793391	1886307	1791436	1760626	1624314	1609472	529439	1713576	1487182	2107831	1823499	1859506	857531	1007167	984732	2278399	1024810	897047
L-Proline	7.61141e+06	7.31266e+06	7.5172e+06	9.44782e+06	9.41022e+06	9.03887e+06	7.28086e+06	8.15573e+06	8.27159e+06	1.22533e+07	1.00948e+07	1.05164e+07	7.1741e+06	8.18686e+06	6.90186e+06	6.94538e+06	6.51072e+06	6.62977e+06
Pantothenic Acid	46408623	45036572	45416364	46932719	42659676	46133977	51198217	47371156	49809805	46258248	46306235	45590753	47475033	47200385	46162846	26487747	46943387	49276876
D-2-Hydroxyglutarate	2031224	2085157	2166838	3169752	2860348	2954788	2092804	2028806	1982866	3983100	3959967	3801191	2719680	3088842	2886866	2447541	3275258	3482829
Thiamine	1.01206e+07	1.18794e+07	1.11191e+07	1.06013e+07	8.20763e+06	8.46762e+06	1.29887e+07	1.02784e+07	1.04265e+07	1.04922e+07	9.64932e+06	9.71883e+06	1.05882e+07	1.10635e+07	1.12038e+07	7.25694e+06	8.37939e+06	8.82974e+06
Succinic acid/Methylmalonic acid	22936655	23175862	23459804	14660100	11411078	12512154	32133601	27728963	29200397	16509232	16651705	17502245	23395593	22786858	23958005	12656790	22585704	23112506
Sedoheptulose 1,7-bisphosphate	201691	175863	139882	4645466	5430846	5389131	212308	240776	190115	5030554	3999163	4257222	241970	251288	288545	152575	263668	258275
Guanosine diphosphate	431429	320922	345011	893777	1107327	1037666	462233	435404	396450	693795	687777	605345	369075	363988	419390	215864	381119	389355
Glycerophosphocholine	5.91441e+06	6.2865e+06	5.57034e+06	3.54092e+06	2.77764e+06	2.96194e+06	5.1086e+06	5.11016e+06	5.09524e+06	8.69699e+06	7.68323e+06	7.48753e+06	2.39585e+06	3.53673e+06	3.0735e+06	6.63617e+06	3.56625e+06	2.85053e+06
Galactitol/L-Iditol/Mannitol/Sorbitol	210104	193140	221274	524206	531905	559716	207881	237958	217907	438160	356394	376778	178077	210125	264058	179484	195035	199763
Uridine diphosphate glucuronic acid	60874733	55493851	55693144	51518192	55968604	56348024	65069534	62749318	55452577	36563802	40354680	32835140	72645487	57061594	71687422	30746202	63340359	69956955
L-Glutamic acid	96779666	96650138	94068996	116024284	101124208	110979176	99039684	97665924	96912386	129120038	122042812	119916890	70225316	75122704	79899217	51572362	94239406	83647845
Adenosine triphosphate	73527720	70343179	64294576	43816116	49122922	51956757	77213583	76913840	66674052	54159948	53100441	48902206	87079076	65771587	83261123	35169849	76807708	79148257
L-Threonine	398141	435752	419841	512794	433661	450653	557622	453579	491645	461751	450384	486669	497187	498268	502340	220032	456584	448841
Pyridoxine-vb6	2.52986e+06	3.02971e+06	2.89607e+06	2.91704e+06	2.19311e+06	2.4818e+06	4.29452e+06	2.8385e+06	3.1389e+06	2.75409e+06	2.72873e+06	3.00578e+06	2.85224e+06	2.95647e+06	3.25978e+06	1.39596e+06	2.35188e+06	2.44714e+06
L-Phenylalanine	3.73059e+07	3.92511e+07	3.91508e+07	4.61058e+07	4.05765e+07	4.27252e+07	5.41414e+07	4.36871e+07	4.68182e+07	4.29787e+07	4.34842e+07	4.47651e+07	4.71438e+07	4.73305e+07	4.68817e+07	2.05066e+07	4.23879e+07	4.44335e+07
Citrulline	76872.3	88614.5	75580.3	48855.5	30062	37620.9	68780.1	65725	64755	70586.8	57721.6	50928.2	85020.9	116628	85158.4	103035	44331.3	NONE
5-Aminolevulinic acid	1036674	1201913	1019360	859738	744033	779051	679511	694824	655714	878449	795277	788162	732909	893498	861600	1034735	724407	700795
L-carnitine	1.96267e+06	2.92341e+06	2.07743e+06	1.51105e+06	1.32916e+06	1.33339e+06	1.30865e+06	1.35792e+06	1.45172e+06	1.78923e+06	1.6325e+06	1.65439e+06	1.15787e+06	1.6859e+06	1.27162e+06	2.12882e+06	1.2048e+06	1.10672e+06
3-Phosphoglycerate/2-Phospho-D-glyceric acid	2874153	2395142	2473950	4844990	4419126	5164322	3205485	3019686	2944960	2230743	2166754	2082533	4803406	4781319	5208007	2244092	4012300	4466067
Taurine	1.35941e+06	1.20852e+06	1.12626e+06	855120	723667	767350	569964	702312	733652	821776	751541	677883	558527	809070	599332	1.66623e+06	730445	713125
Pipecolic acid	1.04388e+06	998879	947818	816919	690650	694890	554367	769943	747985	1.05265e+06	880823	913291	304919	539738	527664	1.01686e+06	466013	341650
Phosphoenolpyruvic acid	1291207	1266984	1383004	2434149	2367198	2469832	1600825	1425629	1585841	672328	680071	660416	3337880	3320524	3412228	1050796	1982708	2382202
Xanthosine	2.20496e+06	2.15211e+06	2.33889e+06	9.44073e+06	8.97344e+06	9.84137e+06	1.32415e+07	1.2915e+07	1.15918e+07	1.41114e+07	1.74093e+07	1.274e+07	1.84808e+07	2.03369e+07	1.95139e+07	9.29231e+06	1.15158e+07	1.28239e+07
Uridine 5'-monophosphate-1	236307	143010	262425	459576	911696	583004	330969	314581	323380	370581	473209	343246	330580	363308	357864	154654	268152	333800
Purine	94148	95207	95614	117862	99801	100744	136645	112620	113910	107562	101069	106120	113175	111884	116516	51900	113814	101220
Phosphocreatine1	15949898	14621984	14863474	10037815	8465423	10057692	17401773	17183644	19191700	16458098	16012101	15606138	15023946	15472501	14954079	9766541	16149689	16550646
Cis-Aconitic acid/suberic acid	1972467	2055485	2114547	933996	945273	913286	1970662	1830503	1955855	793773	800131	759121	2520626	2502562	2367554	1191191	2363085	2539885
dUMP-1	6912	6998	6209	34601	46998	33953	11620	12505	13448	52395	51891	49336	14456	21309	15143	6725	11470	14135
Pyruvic acid-1	3.06297e+07	3.74279e+07	3.33941e+07	3.07417e+06	2.21926e+06	2.77061e+06	4.40466e+07	3.168e+07	3.61833e+07	NONE	1.97002e+06	1.85149e+06	1.02294e+08	9.83806e+07	9.93284e+07	3.95479e+07	7.10241e+07	7.46838e+07
Deoxycarnitine	779565	1.17795e+06	889936	702973	661476	666220	568733	575583	570172	749660	656836	705834	582349	702021	607177	792528	583713	553590
Thymidine 5'-triphosphate	962611	889994	841166	501848	686955	666359	1284506	1248458	1291472	616624	622685	570617	1590961	1173503	1449119	450754	1177871	1208440
S-Adenosylhomocysteine	95654	53875.8	105944	82184.8	125597	163722	168121	179788	183313	134746	62515.5	118651	88163.4	118583	86148.5	132595	119918	131305
Phosphoribosyl pyrophosphate	68797.1	74927.5	65391.3	164841	158029	126696	68342	75461	69766	98242	88987	77597.1	75337.6	68936.7	82274.9	42649.7	65926.8	67841.3
L-Tyrosine	1.47446e+07	1.51511e+07	1.49249e+07	1.61993e+07	1.40993e+07	1.5415e+07	1.68431e+07	1.39883e+07	1.5467e+07	1.45684e+07	1.38637e+07	1.43606e+07	1.44853e+07	1.57272e+07	1.57489e+07	9.05579e+06	1.40202e+07	1.41954e+07
L-Isoleucine/L-Leucine/4-hydroxy-l-proline	5.07128e+07	5.38545e+07	5.0876e+07	6.24454e+07	5.13063e+07	5.58407e+07	6.81978e+07	5.52814e+07	6.06524e+07	5.5637e+07	5.67759e+07	5.94294e+07	5.64309e+07	5.81063e+07	5.99263e+07	2.65526e+07	5.43984e+07	5.44548e+07
D-Glucose/D-Mannose	1.00221e+06	962802	1.11645e+06	938439	818151	886025	1.22083e+06	1.03923e+06	1.07047e+06	978097	989250	968986	924838	951801	1.06887e+06	802688	914477	943144
GDP-glucose	75160.2	66347	64640.4	96109.9	98546.9	92929	65877.7	70998.4	NONE	82323.9	80317.9	70482.1	74226.6	59692.8	71600.4	34001.1	66633.3	71922.9
Folic acid	744564	1025027	1016968	1056413	775522	795973	1645620	1057648	1097135	1007963	1013542	1212748	959645	952662	1150991	389818	696683	702939
L-Aspartic acid	1229716	1248834	1017347	121892	289417	285954	1629207	1618968	1678595	182489	146953	144667	1326927	1600277	601086	964240	1189505	1548346
NAD	2.9418e+07	2.84867e+07	2.89677e+07	2.48706e+07	2.37879e+07	2.54168e+07	3.21523e+07	3.00057e+07	3.01732e+07	2.16059e+07	2.06296e+07	2.04068e+07	3.13717e+07	3.12536e+07	3.22021e+07	2.00028e+07	3.2347e+07	3.27728e+07
Cytidine monophosphate N-acetylneuraminic acid	7892716	7405547	7447150	8382302	7509830	8102873	8272929	8230994	8076211	8119814	8485667	7523459	8222266	7848272	8269010	4541250	8713697	9186714
Uridine diphosphate glucose	47131601	44665266	45453260	32477141	27402984	32213435	54080540	52505859	44647206	45906082	44395834	43506609	48012425	38279727	45189805	31187630	50772067	54876332
L-Lysine	408699	484313	491429	435155	315396	370329	473208	398240	399558	378514	371960	393940	432463	494864	461401	433377	359733	349335
2-Hydroxy-3-(4-hydroxyphenyl)propanoate	263686	280752	271704	374024	334818	340659	236046	190551	209239	307237	307632	310958	315972	366590	317606	157368	268211	271237
Normetanephrine	1.35624e+06	1.263e+06	1.28661e+06	1.3916e+06	1.34407e+06	1.53345e+06	1.49312e+06	1.4217e+06	1.48556e+06	1.34939e+06	1.33331e+06	1.35696e+06	1.43521e+06	1.35692e+06	1.52454e+06	1.22858e+06	1.32966e+06	1.40717e+06
3-Hydroxymethylglutaric acid	1657142	1655085	1600174	1759953	1563144	1696842	1605660	1495572	1635018	1418345	1370315	1420404	2584237	2562884	2397635	1544233	2488487	2536432
Choline	6.3694e+06	5.82731e+06	6.20379e+06	8.48878e+06	8.56492e+06	9.29527e+06	7.13969e+06	8.19474e+06	8.13043e+06	8.21485e+06	9.6834e+06	8.42294e+06	7.23509e+06	7.15796e+06	7.3271e+06	4.80811e+06	7.88199e+06	7.35004e+06
Uric acid	115617	142433	130389	90515	77967	76796	197724	143170	162516	111609	105452	122366	154760	158457	157562	64613	110682	116967
Glutaric acid	157734	195619	187438	179836	133924	152425	246959	206155	191525	178136	165910	190698	227237	224901	237566	112760	190764	212578
Uridine diphosphate-N-acetylglucosamine	7.14046e+07	6.76993e+07	7.05166e+07	3.94185e+07	3.75643e+07	4.05504e+07	7.61486e+07	7.11722e+07	7.58859e+07	3.74876e+07	3.74212e+07	3.60261e+07	9.38143e+07	8.86314e+07	8.79018e+07	4.7401e+07	7.32739e+07	8.05185e+07
Succinyl-CoA	59782	61427	34219	76160	93378	74671	54000	45305	32064	32909	39910	24643	59819	41773	56244	22716	51217	42751
Orotic acid	152831	163086	209135	744960	632952	663536	154425	120275	85306.4	526722	823053	531135	141619	309001	338574	574032	814839	1.13509e+06
6-Phosphogluconic acid	760290	779906	828751	1814181	1549142	1810878	632544	613819	685304	9552899	9982276	9637373	741794	665857	580930	256159	540002	592244
Xanthine	86749	107327	95064	118008	99481	94978	101611	67082	76809	66933	73044	75106	95771	101474	97728	56747	68446	75860
Uridine triphosphate	24028959	23169644	21227962	13237560	15669202	16171301	29170351	29464571	27606328	19716578	20700878	18446648	34520482	27253833	31550741	12705017	30655568	31744652
O-Phosphoethanolamine	64250.1	60760.7	52395.9	475216	370457	413758	58288.7	62273.9	53549.6	111421	86689	78700.1	137747	128900	140039	110268	146757	129307
Glutathione	1.90463e+07	1.88703e+07	1.778e+07	1.51129e+07	1.54871e+07	1.46827e+07	2.1629e+07	2.12154e+07	2.20503e+07	1.75506e+07	6.78541e+06	1.66969e+07	1.69821e+07	1.6674e+07	1.64653e+07	1.36756e+07	1.86488e+07	1.99484e+07
L-Alanine	360024	358815	334418	224657	171055	173322	210271	220118	247131	188216	203826	176175	396193	453352	410747	784320	289141	370470
Coenzyme A	1385585	1314895	1194947	1377573	2086905	1401631	1357937	1364320	1322213	1066523	505985	972762	1371490	1141351	1110651	730463	1381960	1529355
Fructose 6-phosphate	251251	264599	175147	4099415	3650980	4372913	230118	201346	181087	1715752	677833	1647398	187715	195667	162602	372410	209035	234712
Cytidine triphosphate-1	4.12729e+06	3.90541e+06	3.78732e+06	2.37298e+06	2.4794e+06	2.87382e+06	4.96052e+06	4.86173e+06	4.29306e+06	3.36263e+06	3.99843e+06	3.38139e+06	5.17054e+06	3.74403e+06	4.77756e+06	2.10797e+06	5.03296e+06	4.96057e+06
L-Valine	2.15338e+06	2.38519e+06	2.19605e+06	2.53599e+06	2.3122e+06	2.28958e+06	2.68972e+06	2.50222e+06	2.47891e+06	2.75241e+06	2.27198e+06	2.50524e+06	2.67948e+06	2.94749e+06	2.47802e+06	1.72375e+06	2.30898e+06	2.26374e+06
Cyclic AMP	39181.7	31997.5	30107.2	29447.7	25055.3	32399.3	32595.3	32262.1	31125.7	30037.8	24392.5	30628.8	30811.6	38120.1	29947.6	22068.5	30968.8	36471.5
Inosinic acid(IMP)	84040	89348	78951	555259	435693	520122	106177	115530	101539	318936	413754	315703	90060	92494	88069	49301	88765	90176
Guanidoacetic acid	76490.2	63965.5	63208.3	50750.4	55490.6	53644.8	38966.1	44813.4	52028.1	62948.8	53881.4	58011.9	39694.7	42247.2	47177.9	77265.4	50745	48531
FAD	31733	27637.7	24120.9	26945.3	32038.6	35809	31461.4	32343.9	31075.4	30101.3	27793.4	29851.5	40572	34013.9	35883.6	18093.7	38192	38195.6
Acetoacetyl-CoA	37237	51167	28177	75874	80211	64083	37652	30856	29531	24913	37983	28792	44393	26225	29657	18827	37052	34184
5-Thymidylic acid(dTMP)	31070	26461	22924	48348	79580	63365	34629	32031	40428	30951	31330	29581	28472	30787	29959	18648	36404	31278
2'-Deoxyinosine triphosphate	25544	16957	18089	12261	15775	17114	31309	30442	21233	16604	11919	11552	34048	26515	28854	10415	25613	27019
Dihydroxyacetone phosphate	1145890	1376220	820701	13456406	10291174	11110549	716184	996618	1062190	4364935	5572208	4184755	1369795	1244573	1339072	1114908	1512102	1288646
Pyridoxal-vb6	226412	313559	185673	234365	286774	180992	303537	255430	269052	210140	139991	216592	207208	194973	204242	153694	294633	275759
D-ribulose-5-phosphate/Xylulose 5-phosphate/ribose-5-phosphate/Arabinose-5-phosphate	288112	271206	192611	6.62252e+06	6.00926e+06	5.63967e+06	143850	134808	183123	1.09699e+07	1.11602e+07	1.07796e+07	92745.4	169231	109155	167863	179757	155970
Aminoadipic acid	206744	249694	186113	199872	184399	181268	185417	233052	194966	255616	271096	259033	105089	150699	162234	115137	170672	64648
Cytidine monophosphate-NEG	35881	23069	38293	61370	82492	71733	35129	35023	32599	52378	48343	41861	31312	42971	39467	27741	35846	41070
Acetylcholine	47575.9	73153.5	57946.9	30726.4	30208	38825.3	36983.7	31037.7	33170.6	49741.4	41773.6	35533.1	32440.8	41023.3	38938.3	50233.5	31201.2	36562.3
dCTP	328948	293769	281605	200782	234559	231713	393365	395471	366227	297245	297262	255170	383457	257349	357942	132363	332831	344688
Thyrotropin releasing hormone	30769.1	25955.8	29762.4	46956.9	51314.7	47508.3	68400.2	66916.1	66390	72044.5	74863.8	69296.7	34638.6	29063.7	26932	15137.5	34170.4	52275.6
Guanosine triphosphate	3746511	3700625	3251632	3112663	3573269	3845755	3980742	4202424	3169261	4208736	4003253	3806516	4950552	3472106	4663173	1813752	4557643	4467256
4-Acetamidobutanoic acid	65280.9	81638.4	83538.3	75755.5	63334.4	73856.6	91004.5	84962.4	70198.3	67706.6	107492	89165.5	84231.1	78186.5	79514.7	38625.7	58657.5	56976.7
Oxidized glutathione	22020487	13764120	24019940	25405766	14657769	28393352	19791336	16508537	17973186	21425428	28552810	21397042	23359795	23069520	27450676	5688328	16611507	15379646
Nicotinic acid-1	146965	210731	185434	1088566	1394917	913281	244470	207213	165014	202996	188126	190993	1607524	1667000	9371	331036	661514	823759
dCDP	51330	49508	44481	32591	40880	34269	61073	48781	47570	40626	41819	38198	56633	58381	57879	28972	53768	53818
L-Lactic acid	1.90193e+07	1.95524e+07	1.92976e+07	1.62191e+07	1.43091e+07	1.48215e+07	1.83378e+07	1.39357e+07	1.56293e+07	1.56239e+07	1.38741e+07	1.50066e+07	1.78233e+07	2.07932e+07	1.88517e+07	1.9092e+07	1.65115e+07	1.66137e+07
Uridine 5'-diphosphate	1506599	1439336	1077276	2124328	2473900	1885610	1867654	2008405	1649746	2098983	1946824	1773051	1775726	1780432	1732125	1049517	2036949	1957790
D-Glucuronic acid	51210	53986	44871	43424	43397	43005	46614	43720	49731	60399	49611	43288	62463	76386	64944	54102	62574	51386
Oxoglutaric acid	8938314	10457334	9288339	6135894	3644984	6002955	9091349	8732276	8352873	5791568	5533459	5402416	9170187	8898191	8652226	5642823	10030988	11251783
L-Kynurenine	36540	37765	33044	37551	30388	38474	42102	29616	35957	28224	28138	30975	51753	54685	54435	22732	42325	45344
3-Aminoisobutanoic acid	96814.5	107965	103406	81611.5	89820.4	75333.2	79430	98373.1	124638	92070.1	103539	86902.5	110945	107661	82432.3	110506	92108.2	83529.3
dTDP	66455	69926	58604	133201	158461	125097	102365	100679	97905	89192	87716	76026	105238	95580	105230	50883	105506	99253
Uracil	104374	108712	125254	105409	92326	93764	108216	78497	91576	70191	73451	66064	100677	105279	118455	52683	78788	80226
4-Hydroxyproline	53176.6	45213	39963.8	25625.1	20458.4	22344.5	25111.1	25597.9	26916.4	33074.8	18179.1	23439.9	31432.2	34581.2	36522.8	79811.1	37128.9	29227.8
Fumaric acid	762095	734572	758073	298097	263426	297193	1050656	921515	1000690	304203	281265	260623	697412	668281	690465	458602	780072	811644
N-Alpha-acetyllysine	179444	200856	181163	145890	128220	123565	164335	150211	152148	138249	121334	129053	166549	198515	188696	148680	162855	154833
N-Acetyl-d-glucosamine/mannosamine	239082	274494	299362	216595	180320	231302	290197	271671	253608	210867	209696	221904	220527	248981	254935	283591	189910	227169
Glycine-2	69067.4	56835.4	63359.8	36330.1	36952.4	37065.9	32977.3	34451.6	47561.6	41473	45655.1	34164.2	47391.7	55890.1	49401.2	81563.7	48108.9	46578.5
Citric acid	8565223	9231691	8332305	3840042	4243942	3801091	8057308	7543679	7922405	3908261	3853266	4080646	12165910	11018677	9212520	4937979	9880693	12379099
Nicotinamide ribotide	69215	62225	61933	84908	64242	77993	49675	42856	38404	51446	52441	54640	77716	66576	84870	53376	94365	76614
Trigonelline	363755	270449	239590	287467	206291	238431	276342	249262	337289	340911	247969	231797	360380	361760	251435	327866	383516	282403
Allantoin	37114	31653.5	35779.5	33826.4	25921.5	22302.4	25315.8	26092.7	29314.3	28405.1	24502.6	22686.9	29240.9	30290.9	28296.4	24179.4	29961.2	28511.2
Malonyl-CoA	46657.4	91980.4	26404.4	76380.8	162386	76193.1	114769	104102	59386.3	104454	99422.2	64448.2	35944.5	22606.3	31800.1	27899.3	60125.3	54173.5
Butyrylcarnitine-1	1.20846e+06	1.24105e+06	843258	853153	721843	771780	1.45393e+06	1.24624e+06	1.39218e+06	1.02946e+06	964513	985734	1.12859e+06	833052	1.05842e+06	322250	862996	1.14734e+06
Flavin Mononucleotide	19637.3	12841.7	12532	19067.1	20731.3	24899.1	21980.2	20705.5	26252.1	21926.7	19204.1	20033.3	30552.8	31432.4	32763.3	14161.4	22751.9	18697.2
Adenosine diphosphate ribose	805816	418330	1044900	731778	689087	934484	413844	430769	398478	377762	705253	355513	1420854	1423603	1524977	240727	839329	640000
Dodecanoylcarnitine	10606.4	5229.39	12105.4	NONE	NONE	NONE	8638.41	6612.72	9829.1	7878.67	NONE	NONE	13196.6	11465.7	10017.7	NONE	18042.8	14937.5
4-Hydroxybenzaldehyde	15328.4	14244.9	13268.3	18202.6	11754.4	NONE	17493.3	16479.1	19298.7	26645.2	21648.7	19899.6	20729.8	14989.8	22165.8	12756.1	17153.7	13293.9
Guanosine monophosphate-2	11391	12899	18182	204379	252568	213133	23237	21997	27744	51639	48546	45543	24637	24726	28099	15783	22545	22923
3-Hydroxybutyryl-CoA	11992	23448	7043	15173	37024	18451	29226	22368	12182	23387	20402	15948	7598	NONE	7690	7141	13019	14492
Creatinine	1.28914e+06	1.40212e+06	1.11216e+06	818595	1.19228e+06	788315	815398	1.02741e+06	597870	965157	1.27208e+06	899411	1.10941e+06	1.01377e+06	1.26965e+06	695591	1.03043e+06	745257
Erythritol	6473.21	11513.1	6777	7303.74	NONE	8413.09	9337.02	7038.9	8918.45	8778.46	9434.97	6186.03	6145.51	6686.28	7980.32	NONE	6984.51	8742.45
1-Methyladenosine	31197	34253	22537	44640	20757	47277	30427	21908	26666	30460	26902	32916	27118	26396	16757	45122	19406	25153
Acetyl-CoA	15252	36545	9287	11164	58318	14954	91326	47111	43053	32171	19069	26374	8811	5468	6814	58493	11669	21709
