# Supplementary material for: Identification of purine biosynthesis as an NADH-sensing pathway to mediate energy stress
Source: Nat Commun. 2022 Nov 17;13:7031. doi: 10.1038/s41467-022-34850-0 (PMC9672040; doi:10.1038/s41467-022-34850-0)
Supplement: Supplementary file 7 — Source Data [file 41467_2022_34850_MOESM7_ESM.xlsx]

## Sheet: Fig. 1
Figure 1b
Figure 1c
NADH/NAD+	Dox-			Dox+
EGFP	0.3728	0.3788	0.3862	0.396	0.4153	0.4256
EcSTH-Flag	0.4194	0.4357	0.4355	1.5949	1.6448	1.7476
Flag-EcSTH	0.3665	0.3705	0.4359	1.4601	1.4064	1.5188
NADPH/NADP+	Dox-			Dox+
EGFP	9.8229	11.504	10.715	10.458	10.732	10.754
EcSTH-Flag	9.7713	9.9861	11.401	5.1324	6.2907	5.5203
Flag-EcSTH	10.89	10.594	9.905	5.4686	5.356	5.2448
Figure 1e
Figure 1f
NADH/NAD+	Dox-			Dox+
EcSTH	0.4473	0.4712	0.4596	1.7874	1.8093	1.7986
EcSTH-LbNOX	0.4329	0.4289	0.4314	0.4371	0.4914	0.444
LbNOX-EcSTH	0.4165	0.4059	0.4106	0.6587	0.7727	0.598
NADPH/NADP+	Dox-			Dox+
EcSTH	10.435	11.008	10.767	6.6233	6.255	5.8952
EcSTH-LbNOX	11.343	10.666	11.054	4.4379	4.5218	4.4791
LbNOX-EcSTH	10.831	11.058	10.931	5.6	5.8917	5.7413
Figure 1g
Lac/Pyr	Dox-			Dox+
EGFP	1.25848	0.67161	1.09516	1.44408	1.22848	1.17364
EcSTH	1.08966	0.98042	0.94046	9.21904	10.8189	9.39711
EcSTH-LbNOX	0.95299	1.05945	0.97129	1.39726	1.35063	1.17278
β-HB/AcAc	Dox-				Dox+
EGFP	1.19736	0.785153	0.903667	1.11382	1.27379	0.974594	1.52854	0.610897
EcSTH	0.964278	1.10369	1.10471	0.827316	8.55664	6.97953	8.55664	9.51755
EcSTH-LbNOX	0.514531	1.20142	1.02474	1.25932	1.85819	1.72055	2.09046	1.03233

## Sheet: Fig. 2
Figure 2a
Figure 2b
NADPH(μM)	μmol/min/mg protein
0	0	0	0
6.25	0.266667	0	2.66667
12.5	2.13333	2.13333	1.33333
25	8.8	8.8	11.2
50	22.9333	22.9333	24.5333
100	41.3333	41.3333	42.1333
200	56.8	55.2	56
400	64	61.6	64.8
Figure 2c
Thio-NAD (μM)	μmol/min/mg protein
0	0	0	0
6.25	1.06667	0.266667	3.46667
12.5	4	4	5.6
25	8.26667	8.26667	9.86667
50	16	16	16.8
100	25.6	25.6	27.2
200	40	40	40
400	56.2667	56.2667	57.0667
Figure 2d
NADPH(μM)	μmol/min/mg protein
0	0	0	0
6.25	1.33333	0.133333	0
12.5	2.4	0.8	0.4
25	5.2	4.4	3.6
50	11.2	10.4	10
100	19.0667	18.2667	17.8667
200	27.2	26.4	26
400	34.6667	33.0667	33.4667
Figure 2e
Thio-NAD (μM)	μmol/min/mg protein
0	0	0	0
6.25	1.2	0.8	1.2
12.5	2.66667	2.26667	2.66667
25	4.8	4.8	5.2
50	9.46667	9.06667	9.06667
100	14.1333	13.3333	13.3333
200	24.1333	23.3333	23.7333
400	32.6667	31.8667	33.0667
Figure 2f
NADH(μM)	μmol/min/mg protein
0	0	0	0
20	88.5714	111.429	65.7143
40	225.714	214.286	225.714
80	488.571	482.857	482.857
160	640	632.727	640
320	741.818	661.818	727.273
400	690.909	734.545	712.727
Figure 2g
Thio-NADH production (μM)
Time(min)	Control			EcSTH			LbNOX			EcSTH-LbNOX
0	0	0	0	0	0	0	0	0	0	0	0	0
5	0	0	0	9.904	9.501	8.3493	1.0365	1.0365	1.6411	5.0096	4.5202	4.4626
10	0	0	0	19.578	19.894	18.829	0.691	0.5758	1.0653	3.4837	3.023	1.5835
15	0	0	0	29.424	29.626	28.762	0.6622	0.6046	1.0077	2.9367	2.62	2.1017
20	0	0	0	36.449	36.708	35.643	0.6622	0.7774	1.0365	2.62	2.3321	2.0441
25	0	0	0	41.919	42.092	40.912	0.7486	0.7774	1.1228	1.9578	1.2092	1.5547
30	0	0	0	45.144	45.144	43.877	0.7198	0.7486	1.1228	1.7562	1.094	1.5259
35	0	0	0	47.246	47.274	45.95	0.5758	0.6334	1.0365	2.1017	1.6699	1.929
40	0	0	0	49.117	49.031	47.706	0.7774	0.9213	1.1804	2.1881	1.7562	1.6411
45	0	0	0	50.038	49.981	48.599	0.7198	0.9501	1.094	1.6411	0.9501	2.0441
NADPH consumption (μM)
Time(min)	Control			EcSTH			LbNOX			EcSTH-LbNOX
0	98.001	101.73	106.57	98.001	101.73	106.57	98.001	101.73	106.57	98.001	101.73	106.57
5	98.001	101.73	106.57	91.559	94.713	98.134	95.469	100	101.69	91.959	95.78	94.003
10	97.246	101.29	105.78	81.875	84.94	87.606	94.891	99.467	100.76	81.519	84.185	81.342
15	97.557	102	106	72.945	76.322	78.321	94.669	99.334	100.31	70.769	73.478	72.057
20	97.557	102.04	106.09	66.282	70.058	71.746	94.447	99.067	100	63.394	65.438	64.993
25	96.979	101.73	105.6	60.462	64.638	66.104	93.914	98.623	99.467	55.709	57.574	54.865
30	96.846	101.73	105.55	57.263	61.75	62.905	93.647	98.49	99.334	52.688	54.287	54.287
35	96.135	101.07	105.11	54.776	59.485	60.64	93.247	97.912	98.801	51.444	53.088	50.378
40	96.091	101.2	105.06	52.999	57.797	58.818	92.848	97.912	98.312	49.445	51.488	49.8
45	95.691	101.02	104.44	51.799	56.864	57.441	92.403	97.468	97.601	47.623	49.134	45.135

## Sheet: Fig. 3
Figure 3a
Figure 3b
NADH/NAD+
Dox(μg/ml)	0			0.01			0.1			1
EcSTH	0.41724	0.43114	0.4555	0.91899	0.99391	1.0731	1.21336	1.31324	1.24891	1.49301	1.38259	1.51715
EcSTH-LbNOX	0.40019	0.41604	0.51572	0.52758	0.48065	0.46919	0.51603	0.48064	0.56558	0.53019	0.47652	0.58649
LbNOX	0.41437	0.4104	0.4597	0.43872	0.41621	0.40897	0.38384	0.45793	0.41919	0.42079	0.44505	0.38744
EGFP	0.4219	0.41653	0.45008	0.42438	0.43994	0.49779	0.45833	0.52604	0.45486	0.46386	0.54732	0.47375
NADPH/NADP+
Dox(μg/ml)	0			0.01			0.1			1
EcSTH	7.6678	8.485	8.6603	5.4613	5.778	6.1421	3.4712	3.9153	3.8375	2.5585	3.5435	3.5989
EcSTH-LbNOX	10.702	9.938	8.6789	3.342	2.7106	3.0048	2.2752	2.2066	2.1629	2.0348	2.0156	1.7445
LbNOX	9.8332	9.8107	8.4578	10.221	9.9942	8.1421	9.8142	8.5411	10.347	9.5505	7.7489	9.3666
EGFP	9.5595	8.8455	9.6954	9.5913	7.4629	9.3974	9.5047	9.8458	7.6612	8.5561	9.6715	9.736
Figure 3c
EcSTH	Dox(μg/ml)
Time(h)	0			0.01			0.1			1
0	0.956	1.032	1.013	0.956	1.032	1.013	0.956	1.032	1.013	0.956	1.032	1.013
24	2.158	2.148	2.319	2.025	2.356	2.243	2.12	2.158	1.987	1.514	1.647	1.713
48	4.174	4.003	3.937	2.886	2.792	2.83	2.811	2.697	2.498	0.521	0.435	0.653
72	6.804	8.394	7.183	3.909	3.767	3.577	3	3.019	2.678	0.227	0.095	0.18
96	12.02	10.41	11.17	5.461	4.344	4.987	3.246	3.596	3.681	0.009	0	0.057
EcSTH-LbNOX	Dox(μg/ml)
Time(h)	0			0.01			0.1			1
0	1.018	1.055	0.927	1.018	1.055	0.927	1.018	1.055	0.927	1.018	1.055	0.927
24	2.128	2.073	2.394	2.11	2.505	2.385	2.321	2.248	2.248	2.376	2.147	2.303
48	4.183	3.963	4.349	4.312	3.908	4.532	4.119	4.339	4.367	4.33	4.211	3.945
72	6.743	5.908	6.716	5.945	6.936	6.541	6.193	6.101	5.697	5.936	6.606	5.716
96	9.725	10.28	9.725	9.45	10	8.972	9.725	10	11.01	9.817	10.28	9.358
LbNOX	Dox(μg/ml)
Time(h)	0			0.01			0.1			1
0	0.982	1.002	1.015	0.982	1.002	1.015	0.982	1.002	1.015	0.982	1.002	1.015
24	2.383	2.004	2.257	1.991	2.064	2.668	2.243	2.097	2.403	2.044	2.303	2.117
48	3.757	4.115	4.142	4.274	4.122	3.856	3.976	4.128	3.976	3.969	3.65	4.181
72	6.066	6.027	5.808	6.02	6.544	6.146	6.524	5.529	6.073	6.126	5.768	5.907
96	10.88	12.01	9.624	9.757	10.22	11.75	10.88	10.35	11.15	10.88	9.558	10.62
EGFP	Dox(μg/ml)
Time(h)	0			0.01			0.1			1
0	1.069	0.979	0.951	1.069	0.979	0.951	1.069	0.979	0.951	1.069	0.979	0.951
24	2.444	2.153	2.167	2.194	2.451	2.313	2.708	2.403	2.278	2.285	2.375	2.5
48	4.139	3.917	4.056	4.16	4.042	4.243	4.111	3.917	4.257	4.007	3.771	3.889
72	7.292	6.701	7.153	7.014	7.014	7.083	6.181	6.875	6.681	7.153	6.701	7.569
96	11.11	11.74	10.97	10.07	11.25	12.08	10.49	11.11	10.69	11.94	11.67	11.74
Figure 3d
Dox(μg/ml)	0			0.01			0.1			1
EcSTH	1.006	0.968	1.025	0.808	0.785	0.903	0.473	0.355	0.4	0.03	0.015	0.034
EcSTH-LbNOX	1.021	0.98	0.999	0.984	0.988	1.017	1.076	0.969	0.951	1.054	0.969	1.006
LbNOX	1.023	0.985	0.992	0.909	1.042	1.068	0.951	1.053	1.084	1.015	1.095	1.034
EGFP	1.027	0.963	1.01	0.963	1.092	0.993	1.079	0.958	1.023	0.971	1.062	1.079
Figure 3e
Tet-on EcSTH	Tumor Volume (mm3)
Days	Dox-					Dox+
0	0	0	0	0	0	0	0	0	0	0
10	178.9	182.9	209	182.7	170.7	188.7	170.9	146.5	173.7	191.3
12	312.3	423.9	424.6	364.9	379.4	290.1	324.9	258.3	269.6	273.9
14	734.2	571	646.4	673.3	703.1	290.1	424.7	265.6	380.7	406.2
16	951.4	737.9	929.7	1131	1042	406.5	454.7	323.5	406.5	636.9
18	1085	1067	1090	1553	1444	515.5	487.9	395.7	390.9	771.7
20	1410	1253	1469	1789	1523	709	516.2	445.8	413.8	908.1
Tet-on EcSTH-LbNOX	Tumor Volume (mm3)
Days	Dox-					Dox+
0	0	0	0	0	0	0	0	0	0	0
10	200.6	164.6	202.8	172.1	114.3	188.9	150.3	213.7	140.6	233.7
12	292.1	271.2	314.5	306.6	178	327.7	332.3	332.3	210.3	296.8
14	425	391.1	695.9	589.1	387.6	478	488.2	424.7	261	481.6
16	780.2	714.2	903.2	647.6	463.4	676.8	573.8	540.3	438.9	630.5
18	944.8	1070	1204	831	599.1	870.3	777.8	759.4	566.8	938.9
20	1289	1147	1406	862.3	783.7	1045	866.5	863.3	672.7	1181
Figure 3f
α-KB (mM)	Dox-				Dox+
0	1.31279	1.37851	1.62982	1.43577	-0.65099	-1.08765	-0.83109	-1.05889
1	1.36	1.67	1.71	1.59	0.91396	0.847997	0.92999	0.881356
2	1.54	1.67	1.75	1.45	1.074	1.0226	1.09548	0.953706
Figure 3g
			z-VAD+	NSA+	Ferr-1+
	Dox-	Dox+	Dox+	Dox+	Dox+
	2.01129	-1.118	1.12128	-1.03053	-1.20239
	2.2602	-1.19372	0.957847	-1.05387	-1.77007
	2.17076	-1.19372	1.22185	-0.94807	-1.07758
Figure 3h
	α-KB-			α-KB-			α-KB+
	Dox-			Dox+			Dox+
HeLa	7.6	7.2	7.3	22.4	18.9	20	7.2	7.4	7.8
MDA-MB-231	4.8	7.8	7.3	23.6	24.2	26.4	8	8.5	7.2
MEF	5.32	6.98	7.56	32.4	33.2	32.9	13.2	8.5	7.28
Figure 3i

## Sheet: Fig. 4
Figure 4f
	Log2FC	-Log10(P-value)		Figure 4d
(S)-Dihydroorotate	-0.01	0.02		Tet-on EcSTH
1,3-Diaminopropane	0	0			Dox-			Dox 0.1 μg/ml
1-Methyladenosine	-0.28	0.37		sgControl	1.36614	1.64425	1.34324	0.800366	0.688527	0.786851
1-Methylnicotinamide	-0.02	0.07		sgTKT#1	1.23487	1.05978	1.11457	-1.94513	-2.07469	-2.63564
3-Aminoisobutanoic Acid	0.01	0.03		sgTKT#2	1.05385	1.0428	1.03166	-2.40668	-2.17221	-2.58725
3-Hydroxymethylglutaric Acid	0.39	1.81
3-Methylhistamine	0.74	0.94		Tet-on EcSTH-LbNOX
3-Phosphoglycerate/2-Phospho-D-Glyceric Acid	0.37	1.27			Dox-			Dox 0.1 μg/ml
5-Aminoimidazole-4-Carboxamide Ribotide(AICAR)	-1.28	2.47		sgControl	1.45	1.72	1.56	1.49	1.59	1.75
5-Aminolevulinic Acid	-0.54	1.7		sgTKT#1	1.24	1.29	1.17	1.09	1.14	1.26
5-Methylcytosine	-0.13	0.05		sgTKT#2	0.98	1.02	1.19	1.24	0.87	0.97
6-Phosphogluconic Acid	2.11	3.51
Adenosine Diphosphate Ribose	0.07	0.44
Adenosine Diphosphate(ADP)	0.22	0.54
Adenosine Monophosphate(AMP)	0.7	1.74
Adenosine Triphosphate(ATP)	0.49	0.84
Adipic Acid/Mono-Methyl Glutarate	-0.15	1.23
ADP-Glucose	0.51	0.71
Alpha-Lactose	-0.07	0.28
Argininosuccinate	-1.08	2.69
Azelaic Acid	-0.19	0.23
Benzoic Acid	-0.09	0.48		Figure 4h
Beta-Alanine	0.55	0.5		HeLa
Betaine	-0.32	2.2			Dox-			Dox+
Carcinine	1.09	1.79		Control	1.21786	1.18337	1.34811	-1.85435	-1.5229	-1.84483
Cholesterol	-0.02	0.42		6-MP	1.19066	1.30077	1.26105	0.89033	0.985162	0.92064
Choline	-0.08	0.45		Ptrexol	1.22906	1.21562	1.24795	0.902211	0.732513	0.951929
Citric Acid	1.82	2.84		Ltrexol	1.18463	1.2479	1.1995	0.891149	0.951929	0.807312
Citrulline	-0.24	0.69
Coenzyme A	-0.38	0.99		MDA-MB-231
Creatine	-0.82	3.22			Dox-			Dox+
Creatinine	-0.1	0.43		Control	2.31228	2.22342	2.22651	-1.37084	-1.48735	-1.27462
Cytidine Diphosphate(CDP)	-0.18	0.37		6-MP	1.76695	1.79632	1.71663	1.54597	1.35426	1.36364
Cytidine Monophosphate N-Acetylneuraminic Acid	-0.4	2		Ptrexol	2.09424	2.21723	1.74416	1.40781	1.34293	1.08179
Cytidine Monophosphate(CMP)	-0.68	0.99		Ltrexol	2.09311	1.9855	2.03092	0.807355	0.965938	1.27302
Cytidine Triphosphate(CTP)	0.08	0.08
D-2-Hydroxyglutarate	-0.26	1.54
D-Arabitol/D-Xylitol/Ribitol	1.34	3.08
Deoxyadenosine Monophosphate(dAMP)	0.12	0.23
Deoxyadenosine Triphosphate(dATP)	0.42	0.89
Deoxycarnitine	-0.13	0.22
Deoxycytidine Triphosphate(dCTP)	0.09	0.19
Deoxyuridine monophosphate(dUMP)	-1.47	1.6
D-Fructose 2,6-Bisphosphate	-1.4	1.82
D-Glucose	-0.1	0.52
Dihydroxyacetone phosphate	-2.62	2.77
Dimethyglycine	-0.13	0.59
D-Ribose-5-Phosphate	3.2	4.71
D-Ribulose 1,5-Bisphosphate-1	2.24	4.59
FAD	0.35	1.71
Flavin Mononucleotide(FMN)	0.59	2.25
Folic Acid	0.61	4.11
Fructose 1,6-Bisphosphate	-1.51	2.03
Fructose 6-Phosphate	-0.59	1.98
Galactitol/L-Iditol/Mannitol/Sorbitol	-3.28	5
Gamma-Aminobutyric Acid	-0.1	0.35
GDP-Glucose	0.08	0.24
Gluconic Acid	0	0
Glucosamine/Mannosamine/Galactosamine	0.23	2.25
Glucose 6-Phosphate	0.68	1.91
Glutaric Acid	-0.1	0.19
Glutathione(GSH)	0.26	1.38
Glyceric Acid	-0.48	2.64
Glycerol 3-Phosphate	-3.93	3.57
Glycerophosphocholine	-0.59	2.07
Glycine	-0.43	1.78
Guanosine	0.24	0.38
Guanosine Diphosphate(GDP)	0.09	0.1
Guanosine Monophosphate(GMP)	0.61	1.44
Guanosine Triphosphate(GTP)	0.49	0.32
Inosine	3.28	4.89
Inosinic acid(IMP)	1.9	3.94
IS-2N15-ASN	-0.38	0.49
IS-d2-Fumarate	0.03	0.09
Isocitric Acid	1.27	3.42
Itaconate	-0.32	0.26
L-Acetylcarnitine	1.98	4.69
L-Alanine	-0.47	1.42
L-Arginine	0.27	0.58
L-Carnitine	-1.77	3.82
L-Dopa	-0.06	0.06
L-Glutamic Acid	-0.18	1.16
L-Glutamine	-0.79	2.42
L-Histidine	-0.17	0.82
L-Isoleucine	0.23	1.11
L-Lactic Acid	-1.3	2.38
L-Leucine	0.28	1.48
L-Lysine	0.16	0.6
L-Methionine	0.12	0.87
L-Phenylalanine	0.4	2.02
L-Proline	-0.83	3.99
L-Valine	0	0.01
Malic Acid	-0.46	1.9
Malonic Acid	0.03	0.07
Methacholine	-0.52	2.06
Myoinositol	-0.2	1.46
N-Acetyl-D-Glucosamine	0.92	1.97
N-Acetylneuraminic Acid	-0.61	4.69
NAD	0.4	3.71
NADH	-0.99	1.83
NADP	1.05	2.81
NADPH	1.15	2.28
N-Alpha-Acetyllysine	0.14	0.68
N-Carbomoyl-L-Aspartate	0.34	1.15
N-Formylglycine	-0.04	0.2
Normetanephrine	0.12	1.61
O-Acetylserine	-0.84	0.88
Orotic Acid	-0.28	1.17
Oxalic Acid	0.14	0.36
Oxidized Glutathione(GSSG)	0.18	1.22
Oxoglutaric Acid	1.34	2.13
Pantothenic Acid	0.07	0.38
Phenylpyruvate	0.04	0.19
Phosphoenolpyruvic Acid	0.45	1.53
Phosphoribosyl Pyrophosphate(PRPP)	3.42	2.82
Phthalic Acid	0.01	0.04
Pipecolic Acid	-0.81	2.16
Propionylcarnitine	-1.43	4.1
Purine	0.4	2.16
S-Adenosylhomocysteine	-0.46	0.39
S-Adenosylmethionine	-0.36	1.82
Salicylic Acid	0.24	0.98
Sedoheptulose 7-Phosphate	3.28	1.52
Spermidine1	0.14	0.31
Succinic Acid	0.29	0.96
Taurine	-1.82	5.25
Thiamine	0.48	2.51
Thymidine 5'-Triphosphate(TTP)	0.55	1.37
Thyrotropin Releasing Hormone	0.27	0.71
Trigonelline	-0.6	1.08
Tyramine	-0.89	0.68
Uric Acid	-0.31	1.15
Uridine 5'-Diphosphate(UDP)	-0.13	0.2
Uridine 5'-Monophosphate(UMP)	-0.22	0.19
Uridine Diphosphate Glucose	0.05	0.14
Uridine Diphosphate-N-Acetylglucosamine	-0.02	0.08
Uridine Triphosphate(UTP)	0.29	0.35
Xanthosine	1.77	2.3

## Sheet: Fig. 5
Figure 5a
	EcSTH			EcSTH-LbNOX
Deoxycarnitine	-0.77964	-0.96016	-0.93952	1.19914	0.575483	0.904686
Guanidoacetic acid	-1.01059	-0.78526	-0.873	1.23505	0.564071	0.869726
5-Aminolevulinic acid	-0.649	-1.07302	-0.94469	1.21925	0.744058	0.703408
L-Glutamine	-0.73159	-0.9511	-0.97501	1.29548	0.639579	0.722641
Pipecolic acid	-0.64004	-1.00462	-0.99238	1.30289	0.600733	0.733413
L-Acetylcarnitine	-0.88989	-0.85481	-0.97472	1.10995	0.796125	0.813337
L-carnitine	-0.73495	-0.98924	-0.98332	1.1179	0.770555	0.819068
Creatine	-0.77898	-1.011	-0.91959	1.13139	0.793088	0.785096
Glycerophosphocholine	-0.76711	-0.99577	-0.94056	1.15534	0.807606	0.74048
itaconate	-0.95253	-0.72873	-0.90222	0.593897	0.538893	1.45069
6-Phosphogluconic acid	-0.89548	-0.9452	-0.8961	0.874424	0.969275	0.893085
Sedoheptulose 7-phosphate	-0.90413	-0.91581	-0.91041	0.780774	1.02476	0.924812
Gluconic acid	-0.90694	-0.95188	-0.87131	0.892082	1.03562	0.802422
Glycerol 3-phosphate	-0.43709	-1.44963	-0.67505	0.657882	1.00948	0.894404
Phosphocreatine	-0.67572	-1.30777	-0.66773	1.03478	0.879084	0.737366
Uridine diphosphate glucose	-0.5338	-1.45066	-0.58145	1.06736	0.821621	0.676933
Glycine	-0.88696	-0.85691	-0.85143	0.955496	1.31822	0.321579
L-Alanine	-0.34091	-1.12871	-1.0954	0.826754	1.19744	0.540825
D-2-Hydroxyglutarate	-0.58491	-1.12957	-0.96332	1.01582	0.974113	0.687875
Taurine	-0.68106	-1.04018	-0.92084	1.25145	0.886619	0.504008
Deoxyadenosine triphosphate	0.39249	1.13813	1.08461	-0.75242	-0.74029	-1.12252
dADP	0.460459	1.18674	1.00122	-0.94609	-0.72242	-0.9799
ADP	0.566515	1.20539	0.900742	-0.84351	-0.79133	-1.03781
Guanosine diphosphate	0.451542	1.22056	0.969704	-0.79091	-0.80805	-1.04284
Inosine	0.72086	0.704335	1.24594	-0.84143	-0.75676	-1.07295
Uridine diphosphate glucuronic acid	0.626395	1.00221	1.03425	-0.88923	-0.59532	-1.17831
Dimethyglycine	0.68426	0.851278	1.12495	-0.94055	-0.56175	-1.15819
dTDP	0.770995	1.28741	0.605317	-0.8263	-0.84493	-0.99249
Nicotinic acid-1	0.798533	1.3493	0.483399	-0.86408	-0.88565	-0.88149
Methacholine	0.826004	1.12154	0.751481	-0.70026	-1.05959	-0.93917
AMP	0.603186	1.31601	0.73951	-0.87843	-0.8671	-0.91318
Guanosine monophosphate	0.725309	1.17464	0.806934	-0.88476	-0.90247	-0.91966
Thyrotropin releasing hormone	0.7199	1.19249	0.779694	-0.89851	-0.76257	-1.031
Acetoacetyl-CoA	0.974423	1.17457	0.430287	-1.16796	-0.45496	-0.95635
Succinyl-CoA	0.652347	1.32934	0.593801	-0.83924	-0.5195	-1.21675
Cis-Aconitic acid/suberic acid	0.920484	1.12125	0.551776	-0.68602	-0.5657	-1.34179
GDP-glucose	0.87376	1.07656	0.609058	-0.48063	-0.64251	-1.43624
Dihydroxyacetone phosphate	1.3818	0.4824	0.715225	-0.97487	-0.56913	-1.03542
Propionylcarnitine	1.29857	0.618421	0.736197	-1.02538	-0.89456	-0.73325
Citric acid	1.32847	0.320044	0.917642	-0.97652	-0.98669	-0.60295
L-Phenylalanine	1.42857	0.359661	0.775055	-0.97022	-0.89361	-0.69946
Fructose 6-phosphate	0.904283	0.598403	1.09084	-0.58323	-1.37492	-0.63537
Glucose 6-phosphate	0.762788	0.706843	1.16747	-0.57194	-1.25163	-0.81354
Galactitol	0.73262	0.809772	1.08849	-0.43164	-1.19474	-1.0045
Glyceric acid	1.06939	0.844499	0.813892	-0.90454	-0.92762	-0.89562
O-Phosphoethanolamine	1.19906	0.626029	0.862884	-0.79131	-0.9265	-0.97016
Phosphoenolpyruvic acid	0.92282	0.855606	0.958643	-0.9111	-0.90407	-0.9219
Fructose 1,6-bisphosphate	0.794662	0.949184	0.988465	-0.87834	-0.94139	-0.91259
Xanthosine	0.913997	0.789398	1.02083	-0.93833	-0.78292	-1.00296
3-Phosphoglycerate/2-Phosphoglycerate	0.924707	0.665444	1.11911	-0.86635	-0.89959	-0.94333
Figure 5c
IMP m+2
	Dox-			Dox+
EcSTH	0.9	1.04	1.06	6.3	4.56	5.83
EcSTH-LbNOX	0.83	1.01	1.15	0.69	1.01	0.87
AMP m+2
	Dox-			Dox+
EcSTH	1.13	1.02	0.85	7.06	6.78	12.08
EcSTH-LbNOX	1.24	0.94	0.82	0.48	0.68	0.48
GMP m+3
	Dox-			Dox+
EcSTH	1.47	0.89	0.64	6.13	8.36	13.02
EcSTH-LbNOX	0.96	1.23	0.81	0.86	0.72	0.48
Figure 5d
	Dox-			Dox+
Control	1.60358	1.56452	1.62955	-1.52532	-1.74323	-1.26679
6-MP	1.48641	1.77649	1.51757	1.32669	1.36831	1.35801
Ptrexol	1.66751	1.5739	1.55442	1.44764	1.268	1.30343
Ltrexol	1.7001	1.55809	1.53458	0.730772	0.645548	0.536155
Figure 5e
	R5P
	Dox-			Dox+
EcSTH	1.15	1.08	0.77	26.42	23.98	22.5
EcSTH-LbNOX	0.93	0.88	1.19	71.27	72.5	70.03
	PRPP
	Dox-			Dox+
EcSTH	0.96	1.06	0.98	2.36	2.27	1.82
EcSTH-LbNOX	0.96	1.06	0.98	1.38	1.25	1.09
Figure 5f
Figure 5g
	Dox-			Dox+
siNC	0.46	0.45	0.29	1.66	1.59	1.47
siPRPS1	0.38	0.35	0.29	1.54	1.39	1.47
siPRPS2	0.3	0.32	0.35	1.53	1.59	1.6
siPRPS1/2	0.35	0.32	0.38	1.58	1.5	1.51
Figure 5h
	Dox-			Dox+
siNC	2.68132	2.68536	2.50936	-1.01831	-1.15056	-1.47972
siPRPS1	2.38562	2.55288	2.36632	0.331912	0.315904	0.264703
siPRPS2	2.23689	2.58739	2.45634	1.09629	0.76582	0.849076
siPRPS1/2	2.59814	2.43639	2.69125	1.27621	1.0898	1.43149
Figure 5i
	NADH(μM)
ADP(μM)	0			62.5			125			250			500			1000			2000
0	105.27	93.912	100.82	103.74	99.787	115.28	112.61	107.19	99.184	114	97.864	110.67	115.16	116.26	100.37	94.968	106.17	109.16	105.96	104.21	106.34
10	96.778	97.007	92.405	93.128	102.27	101.54	86.808	100.42	101.23	93.747	103.63	104.63	107.41	105.93	104.11	107.56	104.16	106.04	106.57	109.35	114.22
50	58.65	64.983	58.529	86.789	78.101	79.983	75.177	80.921	83.498	87.649	89.747	96.616	117.57	113.73	107.95	99.691	109.52	110.8	109.66	116.79	117.04
100	29.6	26.374	22.308	38.705	44.352	56.348	44.474	50.456	29.668	76.387	77.134	67.485	84.215	80.219	75.563	86.083	91.759	96.102	104.9	95.048	78.842
250	0	0	0	7.612	20.557	14.965	31.196	34.651	37.044	43.899	37.187	49.864	52.995	56.044	51.297	56.599	72.866	58.49	69.873	53.494	47.5
500	0	0	0	0	0	4.7958	0	5.0772	0	12.8	19.906	22.49	41.543	36.42	28.092	34.435	43.955	52.62	53.925	50.535	38.751
Figure 5j
NADH(μM)	IC50 of ADP on PRPS2 (μM)
0	60.9	64.6	57.4
62.5	108.9	117.2	131
125	118	143.4	116.4
250	213.7	211.9	236.5
500	342.7	324.6	272.1
1000	322.5	431.6	450.4
2000	501.8	410.8	302.8
Figure 5l
Figure 5m
	Dox-			Dox+
shScramble	1.83884	1.87812	1.86314	-0.50159	-0.63136	-0.83324
shPRPS2	1.30431	1.3543	1.34084	0.919775	0.819808	0.78046
shPRPS2+PRPS2	1.8437	1.88015	1.88314	-0.3155	-0.56704	-0.71686
Figure 5n
IMP m+2
	Dox-			Dox+
shScramble	21300	20100	20600	285000	322000	338000
shPRPS2	24800	32700	23700	35000	25800	45200
shPRPS2+PRPS2	22800	17900	19100	198000	146000	191000
AMP m+2
	Dox-			Dox+
shScramble	6120000	6140000	5990000	27900000	33600000	38000000
shPRPS2	8170000	1050000	9780000	7280000	7380000	8120000
shPRPS2+PRPS2	5450000	5000000	6130000	51200000	64400000	45400000
GMP m+3
	Dox-			Dox+
shScramble	168000	192000	179000	1170000	1580000	1870000
shPRPS2	193420	229890	210800	238440	275300	276710
shPRPS2+PRPS2	154000	130000	168000	2140000	2750000	1830000

## Sheet: Fig. 6
Figure 6a
HeLa
Dox(μg/ml)	EcSTH			EcSTH-LbNOX			LbNOX			EGFP
0	1.01219	0.989137	0.998676	1.01326	0.993953	0.992785	0.952781	1.00864	1.03858	1.01071	0.949313	1.03998
0.01	0.587199	0.600708	0.641347	1.00374	1.00388	1.00313	0.981801	1.02106	1.02932	1.00542	0.984231	1.0436
0.1	0.410872	0.46081	0.491182	1.01385	1.00483	1.02022	1.01781	1.03487	1.0486	1.01799	1.00986	1.02057
1	0.317243	0.314676	0.320081	1.03335	0.990343	1.03374	1.02656	1.02967	0.997145	1.04412	1.0236	1.02287
MDA-MB-231
Dox(μg/ml)	EcSTH					EcSTH-LbNOX					LbNOX					EGFP
0	1.04663	0.985439	0.947315	1.00721	1.0134	0.94834	0.992308	1.00436	1.02452	1.03046	1.09945	0.919793	0.981394	1.00626	0.993108	0.916751	1.01369	1.01633	1.02533	1.02789
0.01	0.770605	0.722319	0.790514	0.810319	0.693271	0.982764	1.0069	1.02703	0.848984	0.997395	0.964451	0.971849	1.00716	0.9288	0.978541	0.961462	0.949679	0.971372	0.966414	0.940469
0.1	0.479569	0.426456	0.424924	0.481901	0.447447	0.925341	0.909956	0.880836	0.883784	0.916676	0.95088	0.910854	0.895624	0.936081	0.930469	0.901466	0.881456	0.925543	0.972455	0.965734
1	0.278218	0.277124	0.318657	0.322433	0.273016	0.845407	0.862091	0.977768	0.861319	0.894122	0.874478	0.871941	1.02854	0.937922	0.92173	0.851131	0.942801	0.938272	0.949901	0.954514
Figure 6b
HeLa
Dox(μg/ml)	Control						α-KB
0	1.0705	0.994723	0.969884	0.967802	0.990441	1.00665	1.00414	0.981657	0.970542	1.02506	1.05277	1.10955
0.01	0.576979	0.561482	0.558414	0.560739	0.561184	0.561085	0.89396	0.857782	0.889307	0.865894	0.899688	0.921286
0.1	0.357477	0.347665	0.342815	0.343235	0.337376	0.338091	0.685721	0.673861	0.657645	0.643974	0.606636	0.611129
1	0.207035	0.245954	0.215867	0.219819	0.226438	0.231458	0.473368	0.609924	0.458415	0.608041	0.537751	0.540021
MDA-MB-231
Dox(μg/ml)	Control			α-KB
0	0.968827	0.993645	1.03753	0.98822	0.984026	0.996971
0.01	0.668831	0.677018	0.707253	0.839996	0.844042	0.854397
0.1	0.496322	0.41428	0.427962	0.771595	0.749776	0.786904
1	0.235866	0.249247	0.298741	0.7184	0.72188	0.695107
Figure 6c
	Dox-			Dox+
siNC	0.985812	0.998875	1.01531	0.356148	0.366891	0.360672
siPRPS1	1.03774	1.08208	1.08769	0.68595	0.75123	0.672188
siPRPS2	1.04497	1.08772	1.10238	1.06712	1.08713	1.10556
siPRPS1/2	0.984453	1.00928	1.01022	1.1593	1.17705	1.1855
	Dox-				Dox+
shScramble	1.03201	0.968934	0.979987	1.01907	0.225384	0.242955	0.24773	0.243023
shPRPS2	1.09532	1.12528	1.12634	1.1134	1.1455	1.08078	1.0906	1.0956
shPRPS2+PRPS2	0.984323	1.11045	1.06562	1.01989	0.257359	0.290295	0.315316	0.269047
Figure 6d
HeLa
	Dox-			Dox+
Control	0.987314	1.00923	1.00346	0.324346	0.317683	0.325796
6-MP	0.848784	0.872926	0.86321	0.674569	0.674377	0.682296
Ptrexol	1.06283	1.06055	1.05647	0.550032	0.551434	0.55758
Ltrexol	1.10824	1.07255	1.0672	0.580166	0.595093	0.582923
MDA-MB-231
	Dox-			Dox+
Control	0.959755	1.02781	1.01244	0.225138	0.273311	0.316978
6-MP	0.988183	1.0594	1.06189	0.742504	0.820632	0.717136
Ptrexol	1.08043	0.964371	1.10099	0.761759	0.621991	0.651459
Ltrexol	0.990769	1.01071	1.01677	0.477942	0.477517	0.500996
Figure 6e (HeLa cells)							Figure 6e (MDA-MB-231 cells)
Figure 6f
HeLa
	Dox-			Dox+
Control	0.9675	0.9784	1.0541	0.296574	0.262448	0.3367
A769662	1.15071	1.13855	1.11655	0.788391	0.776703	0.800243
AICAR	1.45848	1.44155	1.41026	1.04533	1.02765	1.0539
MDA-MB-231
	Dox-			Dox+
Control	0.997194	0.98506	1.01775	0.2669	0.262364	0.258545
A769662	1.19707	1.26728	1.19133	0.78034	0.788388	0.714823
AICAR	1.28818	1.17396	1.19581	0.576929	0.669653	0.682335
Figure 6g
HeLa
	Dox-				Dox+
Control	1.32193	1.3744	1.56704	1.61143	-0.432958	-1.11103	-0.432958	-0.847997
A769662	1.47393	1.41504	1.47393	1.53051	0.830075	0.530515	0.63743	0.830075
AICAR	1.4098	1.4098	1.75772	1.2723	1.2723	1.12029	1.2723	1.12029
MDA-MB-231
	Dox-			Dox+
Control	1.68213	1.67051	1.66028	-0.67344	-0.91445	-1.41041
A769662	1.11583	0.976617	1.05908	0.9238	0.943231	0.655867
AICAR	1.3321	1.31728	1.41097	0.699369	0.906581	0.843351

## Sheet: Fig. 7
Figure 7a
Figure 7b
NADH/NAD
	H2O				Ethanol
Vehicle	0.637	0.492	0.438	0.451	0.794	0.842	0.914	0.898	0.826	1.017
6-MP	0.543	0.475	0.491	0.417	0.92	0.861	0.962	0.902	0.967	0.782
Ptrexol	0.478	0.502	0.57	0.4	0.735	1.01	0.729	0.853	0.955	0.918
LbNOX	0.473	0.358	0.471	0.371	0.558	0.421	0.59	0.542	0.568	0.57
NADPH/NADP
	H2O				Ethanol
Vehicle	3.0257	4.88345	3.90354	4.64742	1.56	1.885	1.67	2.057	1.586	1.511
6-MP	3.48691	4.19463	4.67079	4.78575	1.63	1.885	1.913	1.764	1.581	1.367
Ptrexol	4.142	5.772	5.505	4.272	2.3224	2.0312	2.1664	1.8296	1.5352	2.0296
LbNOX	3.157	4.113	3.339	3.118	2.509	3.578	2.854	3.981	3.357	2.541
Figure 7c
IMP
	H2O				Ethanol
Vehicle	955000	1510000	1320000	1310000	2310000	2380000	3220000	2890000	2410000	3280000
6-MP	1520000	1270000	931000	1350000	1880000	1100000	1790000	1100000	1540000	1410000
Ptrexol	1190000	1290000	1190000	790000	1180000	1200000	943000	1320000	1730000	2410000
LbNOX	1110000	1710000	1400000	1330000	1200000	1030000	1520000	1210000	890000	1180000
AMP
	H2O				Ethanol
Vehicle	9650000	8420000	7610000	9150000	19600000	16600000	14900000	14000000	16200000	16300000
6-MP	9780000	9170000	9640000	8250000	12400000	13500000	15100000	12000000	13100000	14300000
Ptrexol	6810000	7600000	10300000	6820000	11300000	14200000	9420000	10400000	11700000	9780000
LbNOX	9600000	7770000	9630000	10400000	10200000	9250000	11300000	9210000	13500000	9950000
GMP
	H2O				Ethanol
Vehicle	274000	317000	427000	359000	868000	1040000	949000	1010000	874000	1170000
6-MP	362000	433000	344000	409000	609000	602000	704000	753000	825000	829000
Ptrexol	287000	276000	468000	282000	620000	498000	447000	772000	507000	698000
LbNOX	385000	215000	315000	300000	389000	400000	443000	403000	709000	318000
Figure 7d
	H2O				Ethanol
Vehicle	28402	36661.3	26703	34402.3	10085.3	10761.7	9117.67	9730.67	7142	9159.67
6-MP	43633.7	31665	29884.7	37741	14209.7	16349.7	17748	21280.7	13830	17325.7
Ptrexol	36945.7	49440.3	49440.3	32853.3	22918	22139.7	19181.3	24953	22051.3	21096.7
LbNOX	38845	39249	42660.7	37746.7	32245	19573.3	19784	38039	21276.7	28857
Figure 7e
ALT
	H2O				Ethanol
Vehicle	48.3	36.7	35.9	55.4	200.4	187.2	168.7	123.5	145.3	156.7
6-MP	41.5	35.7	34.5	29.7	89.5	105.4	114.7	69.4	79.4	112.7
Ptrexol	21.3	23.5	25.4	29.4	89.7	112.4	106.4	79.5	83.6	119.7
LbNOX	31.4	26.4	39.7	25.7	48.7	56.9	66.7	69.7	98.7	89.5
AST
	H2O				Ethanol
Vehicle	156.7	145.7	156.7	187.4	485.4	452.1	284.3	287.4	378.4	356.8
6-MP	187.5	123.7	112.7	145.7	234.5	204.8	245.7	168.4	220.7	284.9
Ptrexol	134.5	165.4	175.4	154.2	220.4	245.7	227.8	245.1	256.8	221.4
LbNOX	145.7	112.4	98.7	89.7	187.4	165.4	154.2	178.4	234.5	210.4
Figure 7g
	H2O				Ethanol
Vehicle	0.198708	0.045065	0.100604	0.090703	2.01246	2.58033	2.44811	1.42734	2.04762	1.70049
6-MP	0.045005	0.046147	0.093327	0.099651	0.529334	0.796626	0.417827	0.14742	0.446429	0.184758
Ptrexol	0.168209	0.17301	0	0.084246	0.323625	0.111669	0.1207	0.306373	0.282805	0.443881
LbNOX	0.205444	0.046425	0.045393	0.091449	0	0.043122	0.090212	0	0.046926	0.133274

## Sheet: Supplementary Fig.1
Supplementary Fig.1a
NADH/NAD+ Ratio
	Control			α-KB
Control	0.485092	0.516229	0.445192	0.503834	0.494044	0.52526
Hypoxia	0.792508	0.742402	0.862553	0.55205	0.504317	0.569812
AntA	0.928053	0.841501	0.971192	0.61445	0.523197	0.630703
Relative NADH
	Control			α-KB
Control	0.990362	1.06789	0.941746	0.992163	0.937918	1.06992
Hypoxia	1.43112	1.45318	1.58718	1.03237	0.983906	1.06572
AntA	1.53328	1.62078	1.66813	1.03423	0.992117	1.11443
Relative NAD+
	Control			α-KB
Control	0.983806	0.996839	1.01936	1.00052	0.964561	1.03492
Hypoxia	0.870185	0.943235	0.886707	0.950141	0.991242	0.950258
AntA	0.796136	0.928131	0.827686	0.855186	0.963447	0.897755
Supplementary Fig.1b
NADPH/NADP+ Ratio
	Control			α-KB
Control	14.6736	13.3881	13.2867	14.2797	14.2772	12.8472
Hypoxia	9.33626	9.56438	8.81527	12.1557	12.6247	12.6729
AntA	8.74122	8.58619	9.42529	11.1561	12.5234	12.7394
Relative NADPH
	Control			α-KB
Control	0.986042	1.01181	1.00215	1.00832	0.952511	1.03917
Hypoxia	0.839098	0.813894	0.832749	0.978155	0.954395	1.00009
AntA	0.813935	0.844058	0.824309	0.95731	1.00807	0.972995
Relative NADP+
	Control			α-KB
Control	0.923907	1.03908	1.03701	0.970768	0.917199	1.11203
Hypoxia	1.23569	1.16999	1.29882	1.10629	1.03931	1.08493
AntA	1.28023	1.35158	1.20245	1.17972	1.10664	1.05002
Supplementary Fig.1c
	Control			α-KB
Control	0.982147	1.06662	0.951234	1.01275	1.09784	1.15507
Hypoxia	0.370026	0.320751	0.39696	1.03969	0.817486	0.917262
AntA	0.400326	0.436748	0.488778	0.818098	0.840135	0.992553

## Sheet: Supplementary Fig.2
Supplementary Fig.2a
Supplementary Fig.2b
Relative NADH
	Dox-			Dox+
EGFP	0.9617	1.0203	1.018	1.02	1.0678	1.0957
EcSTH-Flag	0.9773	1.0101	1.0126	3.5059	3.4765	4.062
Flag-EcSTH	0.9693	0.9187	1.112	3.5194	3.3048	3.5214
Relative NAD+
	Dox-			Dox+
EGFP	0.9784	1.0216	0.9999	0.977	0.9754	0.9765
EcSTH-Flag	1.0024	0.9973	1.0003	0.9457	0.9093	0.9999
Flag-EcSTH	1.0337	0.9692	0.9971	0.9421	0.9184	0.9062
Relative NADPH
	Dox-			Dox+
EGFP	0.9561	1.0384	1.0055	1.0202	1.0716	1.0931
EcSTH-Flag	0.9674	0.9408	1.0918	0.7036	0.8003	0.7133
Flag-EcSTH	1.0205	1.0608	0.9187	0.7496	0.7334	0.7218
Relative NADP+
	Dox-			Dox+
EGFP	1.0375	0.9622	1.0003	1.0399	1.0644	1.0835
EcSTH-Flag	1.0278	0.978	0.9942	1.4231	1.3207	1.3415
Flag-EcSTH	0.981	1.0481	0.9709	1.4348	1.4334	1.4405
Supplementary Fig.2c
NADH/NAD+
	Dox-			Dox+
EGFP	0.3599	0.3017	0.329	0.3695	0.3456	0.3749
PfSTH-Flag	0.3485	0.3438	0.3699	0.8979	0.9524	0.9524
Flag-PfSTH	0.3822	0.4038	0.446	1.0822	1.1144	1.1324
Relative NADH
	Dox-			Dox+
EGFP	1.0618	0.9008	1.0374	1.0996	0.9928	1.1158
PfSTH-Flag	0.9924	1.0146	0.993	2.3315	2.6508	2.5511
Flag-PfSTH	0.8733	1.0544	1.0723	2.6109	2.9212	3.0795
Relative NAD+
	Dox-			Dox+
EGFP	0.9738	0.9854	1.0408	0.9822	0.9481	0.9825
PfSTH-Flag	1.0071	1.0436	0.9494	0.9182	0.9842	0.9472
Flag-PfSTH	0.9389	1.0731	0.9879	0.9913	1.0771	1.1175
Supplementary Fig.2d
NADPH/NADP+
	Dox-			Dox+
EGFP	9.624	8.8567	9.9367	10.065	8.4816	8.6237
PfSTH-Flag	9.4949	9.7493	9.7714	6.1538	5.2069	5.2454
Flag-PfSTH	10.287	9.7455	10.308	5.6675	5.3519	5.1568
Relative NADPH
	Dox-			Dox+
EGFP	1.0462	0.9661	0.9877	1.0141	0.8679	0.8756
PfSTH-Flag	1.0395	0.9496	1.0109	0.8829	0.8488	0.7844
Flag-PfSTH	1.0319	0.9684	0.9997	0.7895	0.7756	0.7536
Relative NADP+
	Dox-			Dox+
EGFP	1.0282	1.0317	0.9402	0.953	0.9678	0.9604
PfSTH-Flag	1.0583	0.9416	1.0001	1.3869	1.5758	1.4455
Flag-PfSTH	1.0145	1.0049	0.9807	1.4087	1.4654	1.4777
Supplementary Fig.2e
Supplementary Fig.2f
Relative NADH
	Dox-			Dox+
EcSTH	0.9651	1.0501	0.9848	2.9954	3.152	3.014
EcSTH-LbNOX	0.9874	1.0086	1.004	1.0999	1.224	1.1348
LbNOX-EcSTH	0.9975	1.0027	0.9998	1.4268	1.7619	1.3026
Relative NAD+
	Dox-			Dox+
EcSTH	0.9913	1.024	0.9846	0.77	0.8005	0.77
EcSTH-LbNOX	0.9831	1.0137	1.0033	1.0846	1.0736	1.1017
LbNOX-EcSTH	0.9842	1.0152	1.0007	0.8901	0.937	0.8951
Relative NADPH
	Dox-			Dox+
EcSTH	0.9548	1.0513	0.994	0.8397	0.7736	0.8007
EcSTH-LbNOX	0.9674	0.9678	1.0648	0.6717	0.7086	0.6913
LbNOX-EcSTH	0.9717	1.0266	1.0017	0.7749	0.8181	0.8023
Relative NADP+
	Dox-			Dox+
EcSTH	0.9827	1.0257	0.9915	1.3618	1.3285	1.4588
EcSTH-LbNOX	0.9394	0.9995	1.0611	1.6673	1.7261	1.7001
LbNOX-EcSTH	0.9816	1.0158	1.0026	1.514	1.5192	1.5289
Supplementary Fig.2g
NADH/NAD+
	Dox-			Dox+
PfSTH	0.3234	0.2975	0.3106	1.1874	1.06	1.1227
PfSTH-LbNOX	0.3805	0.3921	0.3865	0.6099	0.5945	0.6021
LbNOX-PfSTH	0.3729	0.3656	0.3688	0.7158	0.6502	0.646
Relative NADH
	Dox-			Dox+
PfSTH	1.024	0.9776	0.9984	3.7284	3.4378	3.612
PfSTH-LbNOX	0.9803	1.0204	0.9992	1.5466	1.5554	1.5552
LbNOX-PfSTH	0.9997	0.9991	1.0012	1.8387	1.709	1.6643
Relative NAD+
	Dox-			Dox+
PfSTH	0.9826	1.0197	0.9977	0.9744	1.0065	0.9985
PfSTH-LbNOX	0.9954	1.0056	0.999	0.9797	1.0109	0.998
LbNOX-PfSTH	0.9895	1.0086	1.002	0.9481	0.9703	0.9509
Supplementary Fig.2h
NADPH/NADP+
	Dox-			Dox+
PfSTH	11.322	10.699	11.112	7.1171	6.2639	6.1354
PfSTH-LbNOX	10.591	10.144	10.366	5.3047	4.7743	4.5306
LbNOX-PfSTH	11.911	11.698	11.823	7.5764	6.7231	6.5537
Relative NADPH
	Dox-			Dox+
PfSTH	1.0203	0.9734	1.0063	0.9353	0.7936	0.7619
PfSTH-LbNOX	1.0121	0.992	0.9959	0.8425	0.7635	0.8919
LbNOX-PfSTH	0.9621	1.0393	0.9986	0.8916	0.7822	0.7798
Relative NADP+
	Dox-			Dox+
PfSTH	0.9953	1.0047	1.0001	1.4512	1.3991	1.3715
PfSTH-LbNOX	0.9906	1.0136	0.9958	1.6462	1.6577	2.0406
LbNOX-PfSTH	0.9537	1.049	0.9973	1.3894	1.3737	1.4048
Supplementary Fig.2j

## Sheet: Supplementary Fig.3
Supplementary Fig.3a
Relative NADH
Dox(μg/ml)	0			0.01			0.1			1
EcSTH	0.97596	0.98619	1.03785	1.89444	2.01629	2.23674	2.40708	2.52494	2.41182	2.80196	2.72205	2.83419
EcSTH-LbNOX	0.91487	0.93529	1.14984	1.1291	1.08701	1.07616	1.01925	0.98894	1.05484	1.01448	0.98275	1.0772
LbNOX	0.97883	0.96936	1.05181	0.9844	0.92266	0.9198	0.92443	1.01471	0.9376	0.95672	1.0195	0.92499
EGFP	0.97749	0.98746	1.03506	0.97859	0.98311	1.1216	0.96792	1.07784	0.9771	1.02712	1.15121	1.0839
Relaitive NAD+
Dox(μg/ml)	0			0.01			0.1			1
EcSTH	1.01626	0.9938	0.98994	0.89563	0.88138	0.9056	0.8619	0.83534	0.83902	0.81538	0.85538	0.81163
EcSTH-LbNOX	1.01397	0.99711	0.98892	0.94924	1.00308	1.01733	0.87607	0.9126	0.82723	0.84869	0.91474	0.81464
LbNOX	1.01061	1.01051	0.97888	0.95996	0.94841	0.9622	1.03036	0.948	0.95693	0.97272	0.98004	1.02139
EGFP	0.99476	1.01786	0.98738	0.99006	0.95945	0.96741	0.90673	0.87973	0.9223	0.95071	0.90308	0.98232
Supplementary Fig.3b
Relative NADPH
Dox(μg/ml)	0			0.01			0.1			1
EcSTH	0.9523	1.0191	1.0286	0.8524	0.8511	0.9352	0.6132	0.6568	0.6637	0.5552	0.6408	0.6398
EcSTH-LbNOX	1.0406	1.0319	0.9275	0.735	0.7457	0.7927	0.7004	0.6319	0.66	0.6548	0.5995	0.5641
LbNOX	1.0162	0.9822	1.0016	1.0136	0.9539	0.935	0.9758	1.0089	1.0148	0.9844	1.0073	0.9613
EGFP	0.9796	1.0447	0.9757	0.975	1.0158	0.9595	0.9503	0.9801	0.9606	0.9543	0.9892	1.0132
Relaitive NADP+
Dox(μg/ml)	0			0.01			0.1			1
EcSTH	1.0261	0.9924	0.9814	1.2897	1.2171	1.2581	1.4597	1.386	1.429	1.469	1.7931	1.4942
EcSTH-LbNOX	0.9472	1.0116	1.0412	2.1425	2.6802	2.5703	2.9992	2.7897	2.9727	3.1352	2.8975	3.1503
LbNOX	0.9632	0.9331	1.1037	0.9242	0.8895	1.0703	0.9267	1.1009	0.9141	0.9607	1.2115	0.9565
EGFP	0.9571	1.103	0.9399	0.9494	1.2712	0.9536	0.9338	0.9297	1.171	1.0417	0.9552	0.972
Supplementary Fig.3d
Dox(μg/ml)	Control			α-KB
0	1.0392	0.9649	0.9959	0.766	0.7769	0.7544
0.01	2.606	2.5803	2.6623	1.2003	1.2108	1.294
0.1	3.191	3.2385	3.2753	1.6754	1.6888	1.729
1	4.0643	4.4319	4.3742	1.7126	1.5378	1.7787

[truncated: 12 more sheets: Supplementary Fig.4, Supplementary Fig.5, Supplementary Fig.6, Supplementary Fig.7, Supplementary Fig.8, Supplementary Fig.9, Supplementary Fig.10, Supplementary Fig.11, Supplementary Fig.12, Supplementary Fig.13, Supplementary Fig.15, Supplementary Fig.16]
